# Supplementary material for: Individual Differences in Strategy and the Item-Position Effect in Reasoning Ability Measures
Source: J Intell. 2025 Jun 26;13(7):77. doi: 10.3390/jintelligence13070077 (PMC12295732; doi:10.3390/jintelligence13070077)
Supplement: Supplementary file 1 [file jintelligence-13-00077-s001.zip]

Archive with 44 entries (44 files):
- .Rhistory
- __MACOSX/._.Rhistory
- APM_22_oa.Rmd
- __MACOSX/._APM_22_oa.Rmd
- APM_27_oa.Rmd
- __MACOSX/._APM_27_oa.Rmd
- APM_33_oa.Rmd
- __MACOSX/._APM_33_oa.Rmd
- APM_36_oa.Rmd
- __MACOSX/._APM_36_oa.Rmd
- data_oa_22.xlsx
- __MACOSX/._data_oa_22.xlsx
- data_oa_27.xlsx
- __MACOSX/._data_oa_27.xlsx
- data_oa_33.xlsx
- __MACOSX/._data_oa_33.xlsx
- data_oa_36.xlsx
- __MACOSX/._data_oa_36.xlsx
- first_fix_22_oa.Rmd
- __MACOSX/._first_fix_22_oa.Rmd
- first_fix_27_oa.Rmd
- __MACOSX/._first_fix_27_oa.Rmd
- first_fix_33_oa.Rmd
- __MACOSX/._first_fix_33_oa.Rmd
- first_fix_36_oa.Rmd
- __MACOSX/._first_fix_36_oa.Rmd
- Full_sub.pdf
- __MACOSX/._Full_sub.pdf
- prop_ma_22_oa.Rmd
- __MACOSX/._prop_ma_22_oa.Rmd
- prop_ma_27_oa.Rmd
- __MACOSX/._prop_ma_27_oa.Rmd
- prop_ma_33_oa.Rmd
- __MACOSX/._prop_ma_33_oa.Rmd
- prop_ma_36_oa.Rmd
- __MACOSX/._prop_ma_36_oa.Rmd
- Toggle_22_oa.Rmd
- __MACOSX/._Toggle_22_oa.Rmd
- toggle_27_oa.Rmd
- __MACOSX/._toggle_27_oa.Rmd
- toggle_33_oa.Rmd
- __MACOSX/._toggle_33_oa.Rmd
- toggle_36_oa.Rmd
- __MACOSX/._toggle_36_oa.Rmd
