# Supplementary material for: Individual Differences in Strategy and the Item-Position Effect in Reasoning Ability Measures
Source: J Intell. 2025 Jun 26;13(7):77. doi: 10.3390/jintelligence13070077 (PMC12295732; doi:10.3390/jintelligence13070077)
Supplement: Supplementary file 1 [file jintelligence-13-00077-s001.zip › APM_22_oa.Rmd]

---
title: "APM_22_oa"
author: "HvG"
date: "`r Sys.Date()`"
output: pdf_document
---


#Libraries


```{r message=FALSE, warning=FALSE}


library(dplyr)
library(tidyverse)
library(psych)
library(readxl)
library(lavaan)


```


```{r}

library(readxl)

data_oa_22 <- read_excel("data_oa_22.xlsx", 
                           na = "NA") 


```


#calculcate mean


```{r}


data_oa_22$APM_36 <- rowSums(data_oa_22[2:23], na.rm = T)


data_oa_22$mean_tog_rate <- rowMeans(data_oa_22[,39:60], na.rm = T)

data_oa_22$mean_tog_abs <- rowMeans(data_oa_22[,75:96], na.rm = T)

data_oa_22$mean_idur <- rowMeans(data_oa_22[,183:204], na.rm = T)


data_oa_22$mean_time_ma<- rowMeans(data_oa_22[,147:168], na.rm = T)

data_oa_22$mean_time_re <- rowMeans(data_oa_22[,111:132], na.rm = T)

data_oa_22$mean_first_fix_res <- rowMeans(data_oa_22[,219:240], na.rm = T)

data_oa_22$mean_prop_mat <- rowMeans(data_oa_22[,294:315], na.rm = T)
data_oa_22$mean_prop_re <- rowMeans(data_oa_22[,330:351], na.rm = T)
data_oa_22$mean_prop_first <- rowMeans(data_oa_22[,258:279], na.rm = T)


```


#correlation matrix


```{r}


 full_corma<- as.data.frame(cor(data_oa_22[,366:375]))


 full_corma_sig<- rcorr(as.matrix(data_oa_22[,366:375]))


```


# Models APM


# Model A


```{r}


model <- '


con=~ start	(	0.3898051	)	*	A_1	+
start	(	0.3507633	)	*	A_2	+
start	(	0.3735685	)	*	A_3	+
start	(	0.364805	)	*	A_4	+
start	(	0.4009558	)	*	A_5	+
start	(	0.3246184	)	*	A_6	+
start	(	0.4572397	)	*	A_7	+
start	(	0.4239632	)	*	A_8	+
start	(	0.364805	)	*	A_9	+
start	(	0.4803024	)	*	A_10	+
start	(	0.3189182	)	*	A_11	+
start	(	0.5000797	)	*	A_12	+
start	(	0.4989166	)	*	A_13	+
start	(	0.4209159	)	*	A_14	+
start	(	0.3898051	)	*	A_15	+
start	(	0.4326607	)	*	A_16	+
start	(	0.4326607	)	*	A_17	+
start	(	0.4879267	)	*	A_18	+
start	(	0.4803024	)	*	A_19	+
start	(	0.4741915	)	*	A_20	+
start	(	0.4945822	)	*	A_21	+
start	(	0.4984368	)	*	A_22		

'


fit_model_a <- cfa(model, data_oa_22, estimator = "MLM", sample.cov.rescale = F) 

summary(fit_model_a, fit.measures=TRUE, standardized=TRUE)


```


#Model B

```{r}


model <- '

con=~ start	(	0.3898051	)	*	A_1	+
start	(	0.3507633	)	*	A_2	+
start	(	0.3735685	)	*	A_3	+
start	(	0.364805	)	*	A_4	+
start	(	0.4009558	)	*	A_5	+
start	(	0.3246184	)	*	A_6	+
start	(	0.4572397	)	*	A_7	+
start	(	0.4239632	)	*	A_8	+
start	(	0.364805	)	*	A_9	+
start	(	0.4803024	)	*	A_10	+
start	(	0.3189182	)	*	A_11	+
start	(	0.5000797	)	*	A_12	+
start	(	0.4989166	)	*	A_13	+
start	(	0.4209159	)	*	A_14	+
start	(	0.3898051	)	*	A_15	+
start	(	0.4326607	)	*	A_16	+
start	(	0.4326607	)	*	A_17	+
start	(	0.4879267	)	*	A_18	+
start	(	0.4803024	)	*	A_19	+
start	(	0.4741915	)	*	A_20	+
start	(	0.4945822	)	*	A_21	+
start	(	0.4984368	)	*	A_22	

lin=~0.045454545	*	0.3898051	*	A_1	+
0.090909091	*	0.3507633	*	A_2	+
0.136363636	*	0.3735685	*	A_3	+
0.181818182	*	0.364805	*	A_4	+
0.227272727	*	0.4009558	*	A_5	+
0.272727273	*	0.3246184	*	A_6	+
0.318181818	*	0.4572397	*	A_7	+
0.363636364	*	0.4239632	*	A_8	+
0.409090909	*	0.364805	*	A_9	+
0.454545455	*	0.4803024	*	A_10	+
0.5	*	0.3189182	*	A_11	+
0.545454545	*	0.5000797	*	A_12	+
0.590909091	*	0.4989166	*	A_13	+
0.636363636	*	0.4209159	*	A_14	+
0.681818182	*	0.3898051	*	A_15	+
0.727272727	*	0.4326607	*	A_16	+
0.772727273	*	0.4326607	*	A_17	+
0.818181818	*	0.4879267	*	A_18	+
0.863636364	*	0.4803024	*	A_19	+
0.909090909	*	0.4741915	*	A_20	+
0.954545455	*	0.4945822	*	A_21	+
1	*	0.4984368	*	A_22			

con~~0*lin

'


fit_model_b <- cfa(model, data_oa_22, estimator = "MLM", sample.cov.rescale = F) 

summary(fit_model_b, fit.measures=TRUE, standardized=TRUE)


```


#Model C

```{r}


model <- '


con=~ start	(	0.3898051	)	*	A_1	+
start	(	0.3507633	)	*	A_2	+
start	(	0.3735685	)	*	A_3	+
start	(	0.364805	)	*	A_4	+
start	(	0.4009558	)	*	A_5	+
start	(	0.3246184	)	*	A_6	+
start	(	0.4572397	)	*	A_7	+
start	(	0.4239632	)	*	A_8	+
start	(	0.364805	)	*	A_9	+
start	(	0.4803024	)	*	A_10	+
start	(	0.3189182	)	*	A_11	+
start	(	0.5000797	)	*	A_12	+
start	(	0.4989166	)	*	A_13	+
start	(	0.4209159	)	*	A_14	+
start	(	0.3898051	)	*	A_15	+
start	(	0.4326607	)	*	A_16	+
start	(	0.4326607	)	*	A_17	+
start	(	0.4879267	)	*	A_18	+
start	(	0.4803024	)	*	A_19	+
start	(	0.4741915	)	*	A_20	+
start	(	0.4945822	)	*	A_21	+
start	(	0.4984368	)	*	A_22		

qua=~0.002066116	*	0.3898051	*	A_1	+
0.008264463	*	0.3507633	*	A_2	+
0.018595041	*	0.3735685	*	A_3	+
0.033057851	*	0.364805	*	A_4	+
0.051652893	*	0.4009558	*	A_5	+
0.074380165	*	0.3246184	*	A_6	+
0.101239669	*	0.4572397	*	A_7	+
0.132231405	*	0.4239632	*	A_8	+
0.167355372	*	0.364805	*	A_9	+
0.20661157	*	0.4803024	*	A_10	+
0.25	*	0.3189182	*	A_11	+
0.297520661	*	0.5000797	*	A_12	+
0.349173554	*	0.4989166	*	A_13	+
0.404958678	*	0.4209159	*	A_14	+
0.464876033	*	0.3898051	*	A_15	+
0.52892562	*	0.4326607	*	A_16	+
0.597107438	*	0.4326607	*	A_17	+
0.669421488	*	0.4879267	*	A_18	+
0.745867769	*	0.4803024	*	A_19	+
0.826446281	*	0.4741915	*	A_20	+
0.911157025	*	0.4945822	*	A_21	+
1	*	0.4984368	*	A_22	


con~~0*qua


'


fit_model_c <- cfa(model, data_oa_22, estimator = "MLM", sample.cov.rescale = F) 

summary(fit_model_c, fit.measures=TRUE, standardized=TRUE)

```
