# Supplementary material for: Individual Differences in Strategy and the Item-Position Effect in Reasoning Ability Measures
Source: J Intell. 2025 Jun 26;13(7):77. doi: 10.3390/jintelligence13070077 (PMC12295732; doi:10.3390/jintelligence13070077)
Supplement: Supplementary file 1 [file jintelligence-13-00077-s001.zip › data_oa_27.xlsx]

## Sheet: final_data_full
lfdn	A_1	A_2	A_3	A_4	A_5	A_6	A_7	A_8	A_9	A_10	A_11	A_12	A_13	A_14	A_15	A_16	A_17	A_18	A_19	A_20	A_21	A_22	A_23	A_24	A_25	A_26	A_27	A_28	A_29	A_30	A_31	A_32	A_33	A_34	A_35	A_36	duration	tog_rat_1	tog_rat_2	tog_rat_3	tog_rat_4	tog_rat_5	tog_rat_6	tog_rat_7	tog_rat_8	tog_rat_9	tog_rat_10	tog_rat_11	tog_rat_12
1	1	1	1	1	1	1	1	1	1	1	1	0	0	1	1	0	0	0	1	1	0	1	0	0	1	1	0	0	0	1	0	0	1	0	1	0	1788.58	0.561155	0.394458	0.605453	0.503808	0.529817	0.258687	0.306229	0.467879	0.0907422	0.59229	0.126962	0.344251
2	1	1	1	1	1	1	1	1	1	1	1	1	1	1	1	1	1	1	1	1	1	0	1	1	0	1	0	0	0	0	1	0	1	0	0	0	1933.38	0.381256	0.206322	0.591369	0.391386	0.35734	0.138833	0.45091	0.224658	0.212707	0.130717	0.156539	0.279802
3	1	1	0	1	0	0	0	0	0	0	1	0	0	0	1	1	1	1	1	0	0	0	0	0	0	0	0	1	0	0	0	0	1	0	0	0	1288.79	0.606586	0.270018	0.478959	0.367984	0.631697	0.545001	0.523044	0.556044	0.472094	0.530688	0.407191	0.429153
4	1	0	1	1	1	1	1	1	1	0	1	1	1	1	1	1	1	0	1	1	0	0	1	0	1	0	0	0	0	0	0	0	0	0	0	0	1698.26	0.481735	0.422499	0.397741	0.364431	0.477282	0.258372	0.249169	0.593147	0.471265	0.508334	0.797085	0.0824526
5	1	1	1	1	0	1	1	1	1	1	1	0	0	1	1	1	1	0	1	0	0	1	0	1	1	1	0	0	0	0	0	0	0	0	0	0	2029.53	0.523366	0.599674	0.762341	0.838217	0.846252	0.463931	0.829807	0.893928	0.591298	0.64517	0.45286	0.339101
6	1	1	0	0	1	1	1	1	0	0	0	0	1	0	1	1	1	1	1	1	0	0	1	0	0	1	1	0	0	1	1	0	0	1	0	0	1928.8	0.254497	0.292293	0.510016	0.397955	0.256708	0.0900968	0.280932	0.290581	0.324043	0.254483	0.332839	0.280555
7	1	1	1	1	0	1	1	1	1	1	1	0	0	1	1	0	1	1	1	1	1	0	0	1	1	0	0	0	1	0	0	1	1	0	0	0	2056.6	0.611381	0.317852	0.613983	0.378478	0.667224	0.944123	0.392271	0.825203	0.4771	0.653479	0.580882	0.40512
8	0	1	0	1	1	1	0	0	1	0	1	0	0	1	0	1	1	0	1	1	1	0	0	0	1	0	0	0	0	1	0	1	0	1	1	0	1459.52	0.750162	0.317023	0.707859	0.711526	0.49598	0.469879	0.675496	0.618881	0.133575	0.589133	0.0755948	0.583966
9	0	1	0	1	0	0	0	1	1	1	1	0	1	0	1	1	1	1	1	1	0	1	1	0	0	0	0	0	1	0	1	0	0	1	0	0	1711.51	0.608902	0.318495	0.485957	0.446095	0.386165	0.693245	0.766963	0.509932	0.649705	0.672148	0.662404	0.643241
10	1	1	1	1	1	0	1	0	1	0	1	0	0	0	1	1	0	1	1	1	0	1	1	0	0	0	0	0	1	0	1	0	0	0	0	0	1761.93	0.563216	0.445877	0.502016	0.35452	0.295638	0.885977	0.252258	0.655354	0.638357	0.493861	0.352764	0.306805
11	1	1	1	1	1	1	1	1	1	1	1	0	1	1	1	1	0	1	1	1	1	1	1	0	0	0	0	0	0	0	0	0	0	0	0	0	1982.42	0.356321	0.23591	0.710822	0.149144	0.667553	0.130083	0.338377	0.157174	0.149844	0.327984	0.468103	0.382809
12	1	1	1	1	1	1	1	1	1	1	1	1	1	1	0	0	1	1	1	0	1	1	1	0	1	1	1	0	0	0	1	0	1	0	0	0	1598.46	0.430703	0.566837	0.723165	0.360626	0.616446	0.382246	0.337156	0.644976	0.166855	0.413038	0.186964	0.474129
13	0	0	0	0	0	1	0	1	0	0	0	0	1	0	1	1	1	0	1	1	0	1	0	0	1	1	0	1	0	0	1	0	0	0	0	0	1503.73	0.500323	0.280594	0.831018	0.474433	0.608196	0.499458	0.527262	0.677831	0.70478	0.717798	0.392831	0.440052
14	1	0	1	1	1	1	1	1	1	1	1	1	0	1	1	1	0	1	1	1	1	1	1	0	1	0	1	0	0	1	0	0	0	1	1	0	1741.72	0.579542	0.154435	0.539988	0.521151	0.352341	0.0715389	0.107971	0.379091	0.107085	0.234605	0.42006	0.387838
15	1	1	1	1	1	1	1	1	1	1	1	1	1	1	1	1	1	1	1	0	1	0	1	1	1	1	1	0	1	1	1	1	1	1	1	0	1938.45	0.431569	0.132549	0.522011	0.114448	0.527012	0.320946	0.364469	0.232689	0.17605	0.248926	0.524804	0.329147
16	1	1	1	1	1	1	1	1	0	1	1	0	1	0	1	1	1	1	1	1	1	0	1	1	1	1	0	1	1	1	0	0	1	1	1	0	1983.85	0.309169	0.354836	0.458208	0.2661	0.279169	0.158794	0.280523	0.0596076	0.369399	0.281279	0.311509	0.16631
17	0	0	1	0	0	0	0	0	1	0	1	1	1	0	1	0	1	0	0	1	0	0	0	0	0	0	0	0	0	0	0	1	0	0	0	0	1751.81	0.712086	0.459484	0.354579	0.479313	0.751884	0.796974	0.822256	0.578255	0.243141	0.621373	0.214547	0.236801
18	1	1	1	1	1	1	1	1	1	0	1	1	0	1	1	0	1	0	0	0	0	0	0	0	0	0	1	0	0	0	0	0	0	0	0	0	1869.41	0.46648	0.335805	0.206183	0.0785664	0.260797	0.131573	0.0832471	0.186213	0.0564326	0.121255	0.271607	0.0364511
19	0	1	0	1	0	1	0	0	0	0	0	1	0	0	0	0	0	0	0	1	0	0	0	0	0	0	0	0	0	0	0	0	0	0	0	0	1168.31	0.566437	0.61515	0.108966	0.675373	0.635198	0.630286	0.403964	0.192321	0.404196	0.320269	0.289801	0.572331
20	1	0	1	1	1	1	0	1	1	0	1	1	1	1	1	1	1	0	0	1	0	1	1	0	1	0	1	0	1	1	0	0	0	0	0	0	2027.47	0.415763	0.487514	0.573558	0.622126	0.619896	0.276507	0.625443	0.883382	0.16816	0.349833	0.62485	0.29543
21	1	1	1	1	1	1	1	1	1	1	1	0	1	0	1	1	0	1	1	1	1	1	1	1	1	0	0	1	0	1	0	1	1	0	0	0	2088.34	0.357798	0.372552	0.303592	0.221564	0.0659612	0.309568	0.246076	0.162111	0.317794	0.273303	0.305258	0.410798
22	1	1	1	1	0	1	1	1	1	1	1	0	0	1	1	1	1	0	1	1	1	1	1	0	1	1	1	0	1	1	1	1	1	1	1	0	1379.98	0.66397	0.324114	0.767779	0.0630634	0.403502	0.137824	0.953003	0.241337	0.341205	0.313884	0.261434	0.361058
23	1	1	0	0	1	0	1	1	0	0	1	1	0	1	1	0	1	0	1	0	0	0	0	0	0	0	0	0	0	0	0	0	0	0	0	0	816.209	0.626709	0.663428	0.73831	0.379364	0.783418	1.10392	0.36995	0.387419	0.386937	0.702247	0.540086	0.359066
24	1	1	1	1	1	1	1	1	1	1	1	1	1	1	0	1	1	1	0	1	1	0	1	1	0	1	1	0	0	0	1	0	1	1	1	0	1494.81	0.225277	0.288663	0.550163	0.53857	0.262534	0.349678	0.351391	0.274219	0.28095	0.312781	0.183949	0.144809
25	1	1	1	1	1	1	1	0	1	0	1	0	0	1	1	0	1	0	1	1	1	1	1	0	0	0	0	0	0	1	0	0	0	0	1	0	2190.01	0.388783	0.623488	0.646456	0.59832	0.738384	0.575233	0.42307	0.464917	0.474321	0.350778	0.644886	0.410575
26	1	1	1	0	1	1	1	1	1	1	1	1	1	1	1	1	1	1	1	1	1	1	1	0	1	1	0	0	1	0	0	0	0	0	0	0	2083.81	0.287242	0.374746	0.436246	0.115478	0.339375	0.139457	0.442721	0.238601	0.233497	0.346668	0.4242	0.249203
27	1	1	0	1	1	1	0	1	1	1	1	0	0	1	1	0	0	1	0	1	1	0	1	1	1	0	1	1	0	0	0	0	1	0	1	0	1808.59	0.405798	0.692842	0.545341	0.482846	0.549508	0.516473	0.513773	0.488379	0.470975	0.146305	0.182453	0.455194
28	1	1	1	1	0	1	0	1	1	1	1	1	1	1	0	1	1	1	1	1	1	0	0	1	1	1	1	0	0	0	1	0	0	0	0	0	1887.08	0.342979	0.48442	0.60918	0.355843	0.217639	0.533454	0.590792	0.385134	0.2502	0.321341	0.754756	0.658843
29	1	1	1	1	1	1	1	1	1	1	1	0	1	1	1	1	1	1	1	1	1	1	1	0	0	0	0	0	0	1	0	1	0	0	1	0	1591.25	0.186481	0.5203	0.638282	0.221442	0.657578	0.596687	0.280767	0.21683	0.297951	0.410725	0.656565	0.453882
30	1	1	1	1	1	1	0	1	1	1	1	0	1	1	1	1	1	1	1	1	1	1	1	0	1	0	0	1	0	0	0	0	0	0	1	0	2069.11	0.254622	0.500779	0.307432	0.303175	0.449646	0.388232	0.468407	0.1327	0.223531	0.548867	0.323209	0.438294
31	1	1	1	1	1	1	0	1	1	1	1	0	0	1	1	1	1	1	1	0	1	0	1	1	0	1	0	0	1	1	1	0	0	0	0	0	2108.94	0.510408	0.354314	0.413447	0.31744	0.230961	0.203193	0.180624	0.399758	0.0810914	0.210122	0.424978	0.0768957
32	1	1	1	1	1	1	1	1	1	1	1	0	1	1	1	1	0	1	0	0	0	1	1	0	1	0	1	0	0	1	1	0	1	0	1	0	1792.11	0.402913	0.232168	0.580418	0.0635577	0.180716	0.255198	0.368692	0.335711	0.125535	0.419464	0.258224	0.148181
33	0	0	1	1	1	1	0	1	1	1	1	0	0	1	1	1	0	1	1	0	1	0	0	1	0	0	1	0	0	0	0	1	1	0	0	0	1654.56	0.249739	0.0999007	0.608331	0.12586	0.407944	0.166144	0.208698	0.175419	0.0896154	0.642494	0.4755	0.335072
34	0	0	1	1	1	1	1	1	1	1	1	0	1	1	0	1	1	1	1	1	0	0	1	1	1	1	1	0	1	0	1	1	0	0	1	0	1902.32	0.252934	0.569221	0.407084	0.239684	0.26643	0.118175	0.164678	0.489702	0.153597	0.916637	0.154218	0.475169
35	1	1	1	1	1	1	1	1	1	1	1	1	1	1	1	1	1	1	1	1	1	1	1	0	1	0	0	1	1	1	1	0	1	1	1	1	1710.65	0.245874	0.40206	0.428351	0.0599684	0.386692	0.348019	0.369028	0.282517	0.290972	0.260444	0.207345	0.205616
36	1	1	1	1	1	1	0	1	1	0	1	1	1	1	1	0	1	1	1	1	1	0	0	1	1	1	0	0	0	0	0	0	0	0	0	0	2032.36	0.131282	0.233637	0.325805	0.0820771	0.40991	0.203459	0.658948	0.0728611	0.0849664	0.495248	0.632674	0.0394397
37	1	1	1	0	0	1	0	1	0	1	1	1	0	1	1	1	1	1	1	0	1	0	1	1	0	0	0	0	0	0	0	0	1	0	0	0	1576.46	0.595338	0.480279	0.589932	0.355815	0.379646	0.110236	0.523218	0.486501	0.13411	0.759906	0.365298	0.372892
38	1	1	1	1	1	1	1	1	1	1	1	1	1	1	1	1	0	1	1	1	1	1	1	1	1	0	0	0	1	0	0	1	0	0	0	0	2061.95	0.264629	0.136774	0.202825	0.147172	0.251135	0.131052	0.188978	0.141187	0.169198	0.159257	0.1945	0.27108
39	1	1	1	1	1	1	1	1	1	1	1	0	1	1	1	1	1	1	1	0	1	0	1	0	1	1	0	0	1	0	0	0	1	1	1	1	1687.41	0.337492	0.212232	0.386428	0.0765798	0.414012	0.396261	0.343458	0.419167	0.411305	0.423785	0.708365	0.340975
40	1	1	1	0	0	1	1	0	0	0	1	1	1	0	1	1	1	0	1	1	0	0	0	0	0	0	0	0	0	0	0	0	0	0	0	0	2061.32	0.301306	0.369553	0.40187	0.592233	0.464394	0.233146	0.462706	0.558037	0.412981	0.674377	0.37638	0.258823
41	1	0	0	1	0	1	0	0	0	0	0	1	0	0	0	0	0	0	1	0	0	1	0	0	1	0	0	0	0	0	0	0	0	0	0	0	879.705	0.676033	0.465547	0.740192	0.20681	0.428721	0.376264	0.463896	0.726375	0.648972	0.631375	0.906163	0.553891
42	1	1	1	1	1	1	1	1	1	1	1	1	1	1	1	1	1	1	0	1	1	1	1	1	1	1	1	0	0	1	0	0	0	1	1	1	1725.23	0.446671	0.441793	0.367548	0.212557	0.157614	0.149602	0.259393	0.160782	0.264622	0.417105	0.227363	0.114262
43	1	1	1	1	1	1	1	1	1	1	1	1	1	1	0	1	1	1	0	0	1	0	1	0	1	0	0	0	0	1	1	1	0	1	0	0	1921.43	0.637885	0.336776	0.174095	0.305061	0.234456	0.385402	0.229055	0.178326	0.404343	0.444787	0.265324	0.0767193
44	1	1	1	1	1	1	1	1	1	1	0	1	1	1	1	0	1	1	1	1	1	0	0	0	0	0	1	1	0	0	0	0	0	0	0	0	2066.85	0.24001	0.232356	0.42571	0.265738	0.313287	0.418305	0.421135	0.294851	0.231774	0.298068	0.300719	0.357723
45	1	1	1	1	1	1	1	0	1	0	1	1	0	1	1	1	0	1	1	1	0	0	0	0	0	0	0	0	0	1	0	0	0	0	0	0	962.443	0.399756	0.356389	0.0862642	0.490011	0.212109	0.299374	0.56102	0.62202	0.304821	0.569292	0.827146	0.514607
46	1	1	1	1	1	1	0	1	1	1	1	1	0	1	1	1	1	1	0	1	1	1	1	0	0	1	0	1	0	0	0	0	0	0	1	0	1845.09	0.461788	0.45013	0.718089	0.102644	0.360286	0.192401	0.185242	0.204298	0.106299	0.481601	0.46758	0.15754
47	1	1	1	1	1	1	1	1	1	1	1	0	1	1	1	1	1	0	0	1	1	1	1	0	1	1	1	1	0	0	0	0	1	0	0	0	2035.43	0.1159	0.288335	0.282194	0.241319	0.364687	0.125316	0.349255	0.117616	0.26273	0.250835	0.264254	0.0893921
48	1	1	1	1	0	0	1	1	1	0	1	1	1	1	1	1	1	1	1	0	0	1	0	0	1	0	0	0	0	1	0	0	1	0	1	0	1786.15	0.343722	0.0747822	0.721433	0.313376	0.233926	0.235451	0.330429	0.228684	0.299676	0.297113	0.54623	0.36044
49	1	1	1	0	1	1	1	1	1	1	1	1	1	1	1	1	1	1	1	1	1	1	1	0	1	1	0	1	0	1	0	1	1	1	1	0	1960.07	0.434163	0.392015	0.464812	0.26237	0.356397	0.411745	0.362329	0.308825	0.361948	0.405214	0.404522	0.338412
50	1	1	1	1	1	1	1	1	1	1	1	1	1	1	1	1	1	1	1	1	1	1	0	0	0	1	0	1	0	0	1	1	1	0	1	0	1661.97	0.323659	0.432418	0.437162	0.122836	0.512957	0.302619	0.519653	0.399206	0.379014	0.452434	0.328752	0.245194
51	0	1	1	1	1	1	1	1	1	0	1	0	1	1	0	1	0	1	1	1	0	1	0	1	0	0	0	0	0	1	0	1	1	0	1	0	2677.77	0.767284	0.330674	0.585238	0.221073	0.337235	0.43804	0.443456	0.494451	0.472785	0.597615	0.536253	0.532122
52	1	1	1	1	1	1	1	1	1	1	1	1	1	1	1	0	1	1	1	1	0	0	0	1	0	0	0	0	0	0	1	1	0	1	0	0	1903.66	0.341638	0.243389	0.407071	0.541644	0.0874538	0.115549	0.211372	0.210372	0.324009	0.577486	0.277006	0.222783
53	1	1	1	1	1	1	1	1	1	1	1	1	1	1	0	1	1	1	1	1	1	0	1	1	0	0	0	0	1	1	0	0	0	0	0	0	2032.1	0.0354002	0.202003	0.28191	0.138821	0.25467	0.218131	0.0923595	0.371882	0.281957	0.363448	0.278445	0.173033
54	1	1	1	1	1	1	1	1	1	1	1	0	1	1	1	0	0	1	1	1	1	0	0	1	1	1	0	1	0	0	0	0	0	0	0	0	2142.45	0.33468	0.494749	0.442939	0.376723	0.338021	0.104051	0.138632	0.285573	0.120094	0.38199	0.336407	0.220414
55	0	0	1	1	0	1	1	1	1	1	0	1	0	1	0	1	0	0	1	1	0	1	1	0	0	1	0	0	0	0	0	0	0	0	1	0	1821.91	0.510618	0.319624	0.179838	0.305239	0.59577	0.244655	0.339512	0.508442	0.386689	0.387719	0.562705	0.135351
56	1	1	1	1	1	1	1	1	1	1	1	1	0	1	1	1	0	1	1	0	1	1	1	1	0	0	0	0	0	0	0	0	1	0	0	0	1722.41	0.391134	0.533444	0.160685	0.354318	0.375326	0.476416	0.344568	0.450525	0.261065	0.300163	0.460169	0.444285
57	1	1	1	1	1	0	1	1	1	1	1	1	1	1	1	1	1	1	0	1	1	1	1	0	1	1	1	0	0	1	1	0	0	0	0	0	1672.43	0.195343	0.472309	0.373025	0.559739	0.3511	0.294817	0.410555	0.391871	0.188703	0.470094	0.232305	0.28745
58	1	1	1	1	0	1	0	1	1	1	1	1	1	1	1	1	1	1	1	1	0	1	1	1	0	0	0	0	0	0	0	0	0	0	0	0	1888.69	0.504527	0.442344	0.8446	0.688736	0.451958	0.2359	0.474536	0.455061	0.570867	0.561079	0.432355	0.192759
59	1	1	1	1	1	0	1	0	1	0	1	1	0	1	1	0	1	0	1	0	0	1	0	0	1	1	0	0	0	0	0	0	0	1	0	0	1380.78	0.350284	0.597538	0.341255	0.344368	0.492886	0.727916	0.359301	0.340577	0.331505	0.452707	0.660341	0.146255
60	1	1	1	1	1	0	1	1	1	1	1	1	0	1	1	1	0	1	1	1	0	1	1	0	0	0	1	1	0	1	0	0	1	0	0	0	1375.5	0.319656	0.520069	0.418246	0.537063	0.548552	0.406692	0.520682	0.953991	0.576601	0.525394	0.384767	0.422914
61	1	1	1	1	1	1	1	1	1	0	1	1	1	1	1	1	1	1	1	1	0	1	1	0	1	0	0	0	1	0	1	0	0	0	0	0	2126.04	0.411877	0.203435	0.480236	0.25325	0.691478	0.274515	0.3533	0.283699	0.276371	0.424982	0.827341	0.272079
62	1	1	1	1	1	1	1	1	1	0	1	1	1	1	1	1	1	0	1	0	0	1	1	1	1	0	0	1	0	1	1	1	0	0	0	0	2024.65	0.192834	0.319981	0.359812	0.032312	0.260868	0.254774	0.0599682	0.0969768	0.121328	0.214895	0.318665	0.0524722
63	0	1	1	1	1	1	0	1	1	1	1	1	0	1	1	0	0	1	0	0	1	1	1	0	1	0	1	0	0	1	0	1	1	0	0	0	1999.25	0.272492	0.632243	0.301635	0.378584	0.212862	0.289046	0.446606	0.397639	0.394622	0.501671	0.389146	0.427673
64	1	0	0	1	0	1	0	0	1	0	0	0	1	1	1	0	1	0	1	0	0	0	0	0	0	0	1	0	0	0	0	0	1	0	0	0	1504.63	0.471774	0.662841	0.567572	0.660954	0.621289	0.811721	0.451029	0.550424	0.579723	0.363862	0.433818	0.461351
65	1	1	1	1	1	1	1	1	1	1	1	0	1	1	1	0	1	1	0	1	1	0	0	1	1	0	0	0	0	0	0	0	0	0	0	0	2052.3	0.581895	0.378964	0.469161	0.19965	0.490431	0.270117	0.473826	0.457505	0.251928	0.291147	0.791713	0.302454
66	1	1	1	1	1	1	0	1	1	1	1	0	1	1	1	1	0	1	1	0	1	0	1	0	1	1	1	1	0	0	0	1	1	0	0	0	2207.19	0.340854	0.367269	0.657663	0.170072	0.641308	0.270051	0.526531	0.583724	0.267591	0.541781	0.768162	0.399128
67	1	1	1	1	1	1	1	1	1	1	1	0	1	1	1	1	1	1	1	0	1	1	1	0	0	1	1	0	1	1	0	0	1	1	0	0	2045.72	0.198108	0.431894	0.393831	0.124538	0.165577	0.322214	0.496717	0.462443	0.341715	0.277279	0.537282	0.234103
68	1	1	1	1	1	1	1	1	1	1	1	1	1	1	1	1	1	1	1	1	1	1	0	0	1	0	0	1	0	1	1	1	0	0	0	0	2108.18	0.38482	0.158842	0.475938	0.300786	0.782407	0.11995	0.410807	0.177516	0.250815	0.309876	0.254082	0.569954
69	1	1	1	1	1	1	1	1	1	1	1	0	1	1	1	1	1	1	0	1	1	1	1	1	1	1	1	1	0	1	0	0	0	0	0	0	2090.33	0.301003	0.221907	0.513252	0.310874	0.33678	0.331671	0.195147	0.350195	0.365068	0.279754	0.289396	0.324457
70	1	1	1	1	1	1	1	1	1	0	0	1	0	1	1	1	1	0	0	1	0	1	0	1	1	0	0	0	0	0	0	0	0	1	0	0	1180.94	0.442643	0.185881	0.329354	0.140495	0.188972	0.273529	0.349325	0.64959	0.0674395	0.534635	0.355684	0.530181
71	1	1	1	1	1	1	1	1	1	1	1	1	1	1	1	1	1	1	1	1	1	1	1	1	1	1	1	1	1	1	1	1	1	1	1	0	2055.03	0.305566	0.546169	0.954414	0.29869	0.509603	0.285308	0.461318	0.189743	0.265065	0.718137	0.443554	0.134339
72	1	1	1	1	1	1	1	1	0	1	1	1	1	1	1	1	1	1	1	1	0	1	0	1	1	0	0	0	0	0	0	0	0	0	0	0	2308.51	0.0810773	0.193943	0.365406	0.115865	0.155367	0.191189	0.310283	0.101198	0.119196	0.141303	0.153007	0.0705929
73	1	0	0	0	1	1	0	0	1	0	1	0	0	0	0	0	0	1	1	0	0	0	1	0	0	0	0	0	0	0	0	0	0	0	0	0	1546.67	0.615511	0.608468	0.619129	0.445802	0.579904	1.08997	0.522027	0.353212	0.658797	0.823654	0.710327	0.844568
74	0	1	0	1	0	0	1	1	1	0	1	0	0	1	1	1	1	0	0	1	0	1	0	0	0	0	0	0	0	0	0	1	1	0	0	0	1985.79	0.503697	0.584749	0.385298	0.24648	0.684899	0.274618	0.55517	0.793864	0.381103	0.327561	0.296449	0.202162
75	1	1	1	1	0	1	0	0	0	0	1	1	1	1	1	1	1	0	0	0	0	0	0	0	0	0	0	0	1	1	0	0	1	0	0	0	1111.67	0.462626	0.326645	0.411233	0.212122	0.531042	0.0836123	0.462	0.304391	0.181206	0.326919	0.507302	0.22976
76	1	1	1	1	1	1	1	1	1	1	1	0	0	1	1	0	1	1	1	1	0	0	0	0	0	1	1	0	0	0	0	0	0	0	0	0	2155.86	0.406866	0.363207	0.46369	0.250019	0.535118	0.273969	0.341203	0.522355	0.127508	0.404364	0.509861	0.255942
77	1	1	1	1	1	1	1	0	1	1	1	1	1	0	1	1	1	0	1	1	0	0	0	1	0	1	0	0	1	1	0	0	0	0	0	0	1184.83	0.39499	0.476546	0.458225	0.0622973	0.188128	0.465364	0.425032	0.300519	0.154815	0.434504	0.552469	0.454369
78	1	1	1	0	0	1	0	1	1	0	0	1	1	0	0	1	0	1	1	1	1	1	0	0	0	0	0	0	0	0	0	0	0	0	0	0	1321.88	0.250536	0.16315	0.180997	0.378102	0.394709	0.37994	0.18799	0.35728	0.271207	0.390138	0.465436	0.132225
79	0	0	1	1	0	1	0	0	0	0	0	0	0	0	0	1	0	0	1	1	0	0	0	0	0	0	0	0	0	0	0	0	0	0	0	0	1412.25	0.524628	0.408396	0.642966	0.476468	0.509882	0.375224	0.570263	0.468285	0.356984	0.599189	0.513121	0.628646
80	0	1	1	1	1	0	0	1	1	1	1	1	0	1	1	1	1	1	1	1	1	0	1	0	1	0	0	1	0	1	0	0	1	0	0	0	1853.81	0.336227	0.493386	0.531379	0.47664	0.468293	0.658042	0.484015	0.451314	0.569073	0.504433	0.576714	0.64473
81	0	0	0	0	0	0	0	0	0	0	1	1	1	0	1	1	1	1	0	1	0	1	0	0	0	0	0	0	0	0	0	0	0	1	0	0	1094.07	0.640832	0.568824	0.440805	0.543331	0.76317	0.852625	0.548775	1.02056	0.73442	0.572907	0.353537	0.26686
82	1	1	1	1	1	1	1	1	1	1	1	0	1	1	1	1	1	0	1	1	0	1	1	1	1	0	0	0	0	1	0	0	1	0	0	0	1788.01	0.325005	0.197181	0.593946	0.163109	0.359806	0.0659913	0.321609	0.17792	0.186261	0.2635	0.705469	0.267767
83	1	1	1	1	1	1	1	1	1	1	1	1	1	1	1	1	1	1	1	1	1	1	0	1	1	0	0	0	1	1	0	1	1	0	1	0	1591.08	0.50222	0.188539	0.519556	0.41684	0.428178	0.277241	0.194316	0.365892	0.226571	0.454115	0.455734	0.380238
84	0	1	1	1	1	1	1	1	0	1	1	1	1	1	1	1	1	1	0	1	1	1	1	0	0	1	1	0	0	0	0	0	1	1	1	0	2131.92	0.498065	0.498339	0.580024	0.316361	0.705416	0.209658	0.397528	0.357906	0.324042	0.474805	0.474794	0.323959
85	1	1	1	1	1	1	1	1	1	1	1	0	0	0	1	1	1	0	0	1	1	1	1	0	0	1	1	0	0	1	1	0	0	0	0	0	1256.79	0.164913	0.271348	0.21294	0.282055	0.367833	0.279203	0.577855	0.279255	0.244047	0.337619	0.464259	0.198787
86	1	1	1	1	1	1	1	1	0	1	1	0	1	1	1	1	1	1	0	1	1	1	1	0	1	1	1	1	0	0	0	0	0	0	0	0	2441.23	0.205957	0.72789	0.648858	0.257965	0.488977	0.29299	0.696793	0.235927	0.205891	0.332943	0.874005	0.171359
88	1	1	1	1	1	1	1	0	1	0	1	1	1	1	1	1	0	1	0	1	0	0	1	0	1	0	1	0	0	0	1	0	1	0	1	0	1731.78	0.393338	0.216495	0.306291	0.245637	0.416365	0.306292	0.399358	0.900823	0.747583	0.343271	0.535479	0.311652
89	1	1	1	1	1	1	1	0	1	1	1	1	1	1	1	1	1	0	1	0	1	0	1	1	0	1	1	1	1	1	0	1	0	1	0	0	2081.45	0.27961	0.357228	0.529564	0.12638	0.627961	0.16377	0.624072	0.418695	0.161403	0.390288	0.664781	0.771289
90	1	1	1	1	1	1	0	0	1	0	1	0	0	1	1	1	1	1	0	1	0	0	1	1	0	0	1	0	1	0	0	0	0	1	0	0	1363.63	0.612524	0.624467	1.0556	0.573015	0.445869	0.513034	0.697901	0.628939	0.319459	0.571753	0.400926	0.135562
91	1	1	1	1	1	1	0	1	1	0	1	0	1	1	1	1	1	0	1	0	0	0	1	0	0	0	1	1	0	0	0	0	0	0	0	0	2080.64	0.26018	0.254924	0.462099	0.368548	0.421127	0.473605	0.304918	0.404576	0.100069	0.304955	0.434857	0.251959
92	0	0	1	1	1	1	1	1	1	1	1	1	0	1	0	1	1	1	0	1	1	0	1	0	1	0	0	0	0	0	1	0	0	0	0	0	2024.39	0.54038	0.457893	0.174229	0.1815	0.438741	0.299102	0.464768	0.123923	0.1157	0.173011	0.390404	0.29781
93	1	1	1	1	1	1	0	1	1	1	1	0	0	0	1	1	1	0	1	0	1	0	0	1	1	0	1	1	1	0	0	0	0	0	0	0	974.402	0.49933	0.860094	0.731971	0.423688	0.149502	0.707579	0.396496	0.2337	0.389586	0.40621	0.121401	0.151629
94	0	0	0	0	0	1	0	0	0	0	0	1	0	0	0	0	0	0	0	0	0	0	1	0	0	0	1	0	0	0	0	1	0	0	0	0	924.102	0.626532	0.925349	0.888075	0.977515	0.688547	0.305167	0.744924	0.927846	0.578112	0.50109	0.543435	0.607075
95	1	1	1	1	1	1	1	1	1	1	1	1	0	1	1	1	1	1	1	1	1	1	0	0	0	0	1	1	0	0	0	0	0	0	0	0	2183.45	0.300884	0.351095	0.698774	0.260999	0.55059	0.305044	0.463817	0.325226	0.299882	0.328681	0.46116	0.361738
96	1	1	0	1	1	1	1	1	1	1	1	0	1	0	1	0	0	1	0	1	1	0	0	0	1	0	0	0	0	0	0	0	0	0	0	0	2103.28	0.352924	0.219967	0.545386	0.239774	0.355048	0.0902685	0.217119	0.373715	0.15216	0.323494	0.25316	0.346399
97	1	1	1	1	1	1	1	1	1	1	1	0	1	1	1	1	1	1	1	1	1	1	1	1	1	1	1	1	0	1	1	1	1	1	1	1	1969.65	0.424716	0.248735	0.584872	0.237947	0.191746	0.192709	0.279944	0.180708	0.239866	0.153534	0.656448	0.443946
98	1	1	1	1	1	1	1	1	1	1	1	1	1	1	0	1	1	1	1	0	1	0	0	1	0	1	0	0	1	1	0	0	1	0	1	0	1897.17	0.295305	0.361324	0.423176	0.0872331	0.399076	0.465392	0.479633	0.27422	0.422534	0.42231	0.5509	0.45829
99	1	1	1	0	1	1	0	0	1	0	1	0	0	0	1	1	1	0	0	1	0	0	0	0	1	0	0	0	1	1	0	0	0	1	0	0	1243.81	0.353744	0.306035	0.453055	0.339514	0.217701	0.0806833	0.357337	0.340441	0.101278	0.477103	0.273297	0.247845
100	0	1	0	1	1	1	1	1	1	0	1	0	1	1	1	0	1	1	0	1	1	1	1	1	0	1	1	0	0	0	0	0	0	0	0	0	2089.72	0.259409	0.28696	0.852855	0.64996	0.500482	0.516962	0.152963	0.425375	0.73344	0.609158	0.237725	0.333543
101	1	1	1	0	1	0	1	1	1	1	0	0	0	1	1	0	1	1	0	0	0	1	0	0	0	0	1	0	0	1	1	0	1	0	0	0	2000.47	0.257929	0.25124	0.827512	0.258724	0.44203	0.254334	0.459954	0.238281	0.316781	0.460294	0.407013	0.415133
102	0	1	1	1	1	1	1	1	1	1	1	1	0	0	1	1	0	1	1	1	1	0	1	1	1	0	0	0	0	0	0	0	0	0	0	0	2071.18	0.401148	0.431936	0.361112	0.318002	0.431538	0.522612	0.440183	0.494922	0.545723	0.236466	0.225365	0.336832
103	1	1	1	1	1	1	1	1	1	1	1	1	0	1	1	1	1	0	1	1	1	1	1	1	1	1	0	0	1	1	1	0	1	1	1	0	1300.16	0.449622	0.190347	0.174124	0.39699	0.525423	0.127408	0.399041	0.289218	0.180017	0.383808	0.270067	0.231137
104	0	1	1	1	1	1	1	1	1	1	1	0	1	1	1	1	1	1	0	1	1	1	1	0	0	0	1	0	0	1	1	1	0	0	1	0	1779.47	0.354995	0.424344	0.367563	0.245965	0.359477	0.0878484	0.547483	0.541861	0.469907	0.254026	0.274573	0.112979
105	0	1	0	1	1	0	1	1	1	0	1	0	0	1	0	0	0	0	0	1	0	0	0	0	0	1	0	0	0	0	0	0	1	0	0	0	2234.49	0.453279	0.839108	0.684657	0.442025	1.0299	0.630339	0.694986	0.441939	0.508182	0.877225	0.778144	0.29089
106	1	1	1	1	1	1	0	1	1	1	1	1	0	1	1	0	0	0	1	1	0	1	1	1	1	1	1	0	0	0	0	0	0	0	0	0	1718.15	0.429775	0.619291	0.214933	0.217804	0.150381	0.221526	0.329807	0.491121	0.216594	0.204772	0.109908	0.232579
107	1	1	0	1	1	1	1	1	1	0	1	0	0	0	1	1	1	0	0	1	1	1	0	0	0	0	1	0	0	0	0	0	0	0	0	0	1571.48	0.733456	0.371123	0.449794	0.266506	0.476989	0.763854	0.327157	0.0860829	0.463435	0.249148	0.460205	0.181336
108	1	1	1	1	1	1	1	1	1	1	1	0	1	1	1	1	0	1	1	1	1	1	1	0	1	0	1	0	0	1	0	0	0	1	0	0	1728.2	0.558331	0.377656	0.907228	0.325372	0.875507	0.249325	0.773319	0.555265	0.293671	0.535809	0.4542	0.168463
109	0	0	0	0	0	1	0	0	0	0	0	0	0	0	0	0	0	0	0	1	0	0	0	0	1	0	0	0	0	0	0	0	0	0	0	0	941.171	0.501899	0.403283	0.348594	0.337791	0.529771	0.178306	0.591842	0.164118	0.327307	0.522639	0.463107	0.605364
110	0	1	0	0	1	1	0	0	0	1	0	0	1	0	1	0	0	0	0	0	0	0	1	0	0	0	0	0	0	0	0	0	0	0	0	0	1399.73	0.216427	0.378089	0.602768	0.335956	0.201498	0.340159	0.804712	0.711398	0.488916	0.438354	0.739911	0.627306
111	1	1	1	1	1	1	1	1	1	1	1	0	1	0	1	1	1	1	0	1	1	1	1	1	1	1	0	0	1	1	1	1	1	1	1	0	1716.75	0.453298	0.193434	0.36455	0.405637	0.473787	0.267397	0.381758	0.477127	0.112228	0.634354	0.26739	0.156866
112	1	1	1	0	0	1	0	1	1	1	1	0	1	1	0	0	1	0	1	0	1	0	1	0	1	0	0	0	0	1	0	0	0	0	0	0	1674.49	0.27392	0.49237	0.409408	0.289415	0.394004	0.249526	0.364735	0.280024	0.338217	0.457615	0.34159	0.317499
113	0	0	0	0	0	0	0	0	0	0	0	0	0	1	0	0	0	0	0	0	0	0	0	0	0	0	0	0	0	0	0	0	0	0	0	0	888.313	1.0188	0.925216	0.762176	0.78767	0.953588	1.12429	1.31176	0.941889	1.23278	0.867782	0.92342	1.04658
114	1	1	1	1	1	1	1	0	1	0	1	1	0	0	1	1	0	0	0	0	0	1	1	0	1	1	0	0	0	0	0	0	0	0	1	0	974.028	0.89054	0.276796	0.568101	0.253396	0.573202	0.433459	0.593259	0.245626	0.19493	0.252642	0.714486	0.406685
115	1	1	1	0	1	1	1	1	1	0	1	1	0	0	1	1	1	0	0	0	0	0	0	1	0	1	0	0	0	0	1	0	0	0	0	0	1401.68	0.452508	0.323221	0.311486	0.339002	0.27892	0.185172	0.327555	0.0643549	0.175562	0.363648	0.21652	0.245302
116	1	0	0	0	1	0	0	0	1	0	0	1	0	1	1	0	1	0	0	0	0	0	0	0	0	0	0	0	0	0	0	0	0	0	0	0	877.689	0.744956	0.555979	0.712273	0.265069	0.685823	0.358023	0.695934	0.803949	0.784855	0.621355	0.6946	0.83383
117	1	1	1	1	1	1	1	1	1	1	1	1	1	1	1	1	0	1	1	1	1	0	1	0	0	1	0	0	0	1	0	1	1	0	1	0	1981.05	0.519888	0.329427	0.145735	0.285418	0.3016	0.394266	0.608499	0.383399	0.273419	0.57417	0.248881	0.435489
118	1	1	0	1	0	1	1	0	1	0	1	1	0	1	1	0	0	1	1	1	1	1	1	0	1	0	0	0	0	0	0	0	0	0	0	0	1056.43	0.253011	0.626931	0.666627	0.540172	0.499339	0.569339	0.30087	0.420637	0.153132	0.31771	0.518444	0.361706
119	0	0	0	0	1	0	0	0	0	0	0	1	0	0	0	1	1	0	0	0	0	0	0	0	0	0	0	0	0	1	0	1	0	0	0	0	1098.91	0.810706	0.319827	0.432938	0.56274	0.482695	0.554504	0.136827	0.308309	0.370807	0.425149	0.438127	0.331156
120	1	1	1	1	1	1	1	1	1	1	1	0	0	1	1	0	1	1	1	1	1	1	1	1	1	0	1	0	1	0	1	1	1	0	0	0	1281.14	0.440744	0.52333	0.664906	0.106729	0.803342	0.0906264	0.539314	0.182245	0.236622	0.387292	0.389798	0.107027
121	0	0	0	1	0	0	1	0	1	0	0	0	0	0	0	0	0	0	0	0	0	0	0	0	0	0	0	0	0	0	0	0	0	0	0	0	821.373	1.08311	0.588991	0.80418	0.964593	0.965885	0.854466	0.838502	0.808282	0.779741	1.01613	0.920508	1.13683
122	1	1	1	1	1	1	0	1	1	1	1	1	0	1	0	1	1	1	0	0	1	1	1	0	1	0	0	0	0	0	1	1	1	0	0	0	2067.66	0.32521	0.51253	0.557234	0.271219	0.473389	0.326802	0.340343	0.228693	0.125568	0.520291	0.532228	0.269439
123	1	1	0	0	0	0	0	0	0	0	1	0	0	0	1	1	0	0	0	0	0	0	0	0	0	0	0	0	0	0	1	0	0	0	0	0	915.347	0.532208	0.604166	1.01779	0.754006	0.923328	0.639468	0.625291	0.831349	1.12613	0.858701	0.820834	0.947193
124	0	0	1	1	1	1	1	1	1	1	1	1	1	1	0	1	1	0	1	1	0	0	0	0	0	0	0	0	1	0	0	0	0	1	0	0	2014.83	0.538664	0.429619	0.438651	0.338531	0.202104	0.176488	0.21759	0.192772	0.232388	0.128534	0.209595	0.300524
125	1	1	1	1	1	1	1	1	1	1	0	1	0	1	1	1	0	0	1	1	1	0	0	1	1	0	0	0	0	0	0	0	0	0	0	0	2080.22	0.302582	0.263979	0.227615	0.100072	0.545196	0.297492	0.232717	0.288914	0.641725	0.358047	0.254958	0.0368031
126	1	1	1	1	1	1	1	0	1	0	1	0	0	1	1	0	1	0	1	1	1	0	0	0	1	0	0	0	0	0	0	1	0	0	0	0	1363.52	0.51384	0.607681	0.270025	0.513749	0.68538	0.517971	0.480114	0.417256	0.113984	0.34208	1.00248	0.490801
127	1	1	1	1	0	1	1	1	1	0	1	1	0	1	0	1	1	0	1	1	0	1	1	0	0	0	0	1	0	0	0	0	1	0	0	0	888.753	0.35063	0.323245	0.822797	0.4308	0.494693	0.165359	0.25466	0.530843	0.285584	0.250625	0.438097	0.114843
128	1	1	1	1	1	1	1	1	1	1	1	1	1	1	1	1	1	1	1	1	1	1	1	0	0	1	1	1	1	1	1	1	0	0	0	0	2022.12	0.452225	0.292631	0.633176	0.263766	0.0998793	0.201406	0.373146	0.287126	0.197194	0.197888	0.125504	0.363134
129	1	1	1	1	1	1	1	1	1	1	1	0	1	1	1	1	1	1	1	1	1	1	1	0	1	1	1	1	0	0	0	0	0	0	0	0	2451.61	0.26401	0.363083	0.31568	0.211181	0.642846	0.329817	0.377139	0.269662	0.30871	0.343837	0.395477	0.467853
130	1	1	1	1	1	1	1	1	1	1	1	0	0	1	1	1	0	1	0	0	1	1	0	0	1	1	0	1	1	0	0	0	0	0	0	0	2072.05	0.288027	0.198768	0.451517	0.281459	0.301896	0.208863	0.833816	0.272336	0.317235	0.393713	0.212209	0.556607
131	0	1	1	1	1	1	1	1	1	0	1	0	0	1	0	1	1	0	0	1	1	0	1	1	0	1	0	0	1	1	1	0	0	0	0	0	2050.27	0.301548	0.551614	0.424805	0.21252	0.112553	0.095583	0.286179	0.155112	0.308182	0.553826	0.125924	0.321841
132	1	1	1	1	1	1	1	1	1	1	1	1	1	1	1	1	1	1	1	1	1	0	1	1	1	0	0	1	0	0	1	0	1	0	1	0	2022.8	0.180221	0.135564	0.236373	0.0988096	0.212612	0.334791	0.521982	0.11611	0.0997696	0.240662	0.269734	0.0875849
133	1	1	1	1	1	1	1	1	1	1	1	1	0	1	1	1	1	1	1	1	1	1	1	0	1	1	0	1	0	0	0	0	1	1	1	0	1260.93	0.169371	0.242837	0.178662	0.310967	0.226826	0.295436	0.177583	0.175986	0.190005	0.458509	0.110938	0.111406
134	1	1	1	1	0	1	1	1	1	1	1	1	1	1	1	1	1	1	1	1	1	1	1	1	1	1	1	1	1	1	1	1	0	1	0	0	2163.04	0.345453	0.270645	0.503974	0.279335	0.0576726	0.312606	0.375034	0.0895409	0.136994	0.477127	0.25695	0.168645
135	1	1	1	1	1	1	1	1	1	1	1	1	1	1	1	1	1	1	0	1	1	1	0	0	1	1	0	1	0	0	1	0	1	0	0	1	1818.53	0.333002	0.229902	0.426228	0.217022	0.587719	0.29643	0.286619	0.231354	0.169816	0.368181	0.347686	0.289449
136	1	1	1	0	1	0	1	1	1	1	1	0	0	1	0	1	1	0	0	1	0	1	1	0	0	1	0	0	0	1	0	0	0	0	0	0	1455.79	0.212813	0.408396	0.45967	0.45822	0.548486	0.269408	0.132673	0.637988	0.21295	0.365589	0.110528	0.165148
137	1	1	1	0	1	1	1	0	1	0	1	1	1	0	1	1	1	1	1	1	0	1	1	1	1	0	1	0	0	1	1	1	1	0	1	0	1418.72	0.359965	0.325587	0.496445	0.284712	0.185561	0.223641	0.512679	0.286378	0.0989482	0.589843	0.61658	0.112433
138	1	1	1	1	1	1	0	1	1	1	1	0	0	1	1	1	1	1	0	0	1	1	1	1	1	1	1	0	0	0	0	0	0	0	0	0	2184.8	0.507388	0.531528	0.431012	0.450536	0.263544	0.504371	0.44303	0.603842	0.537844	0.239913	0.383539	0.148922
139	1	1	1	1	1	1	0	1	1	0	1	0	0	1	1	0	1	0	1	1	1	1	1	0	0	0	0	0	0	1	0	1	0	0	1	0	1605.03	0.190515	0.475041	0.61413	0.306145	0.433707	0.123235	0.699941	0.415671	0.176363	0.496243	0.504528	0.422891
140	1	1	1	1	1	1	1	1	1	1	1	0	0	1	1	1	0	1	0	1	0	0	1	0	0	0	0	0	0	0	1	0	1	0	1	0	1320.46	0.368248	0.177703	0.433659	0.501998	0.135276	0.191247	0.408849	0.304326	0.211859	0.502006	0.225	0.241963
141	1	1	1	1	1	1	0	1	1	1	1	1	0	1	1	1	1	1	1	0	1	1	1	0	1	0	0	0	0	1	0	0	1	0	0	0	1151.23	0.277483	0.0915216	0.335529	0.21347	0.571837	0.374351	0.432654	0.259886	0.114163	0.49801	0.0594819	0.17434
142	1	1	1	1	1	1	0	1	0	1	1	1	1	1	1	1	1	0	0	0	0	0	0	1	0	0	0	0	0	1	0	0	0	0	0	0	2052.51	0.446904	0.392969	0.339181	0.354695	0.326651	0.195106	0.376025	0.0710094	0.299836	0.225526	0.264614	0.245514
143	1	1	1	1	1	1	1	1	1	0	1	0	1	1	0	1	1	1	1	1	1	1	1	0	1	1	1	0	0	1	0	0	0	1	1	0	2077.55	0.240995	0.505986	0.843087	0.0864597	0.539653	0.363209	0.518116	0.213793	0.104606	0.265822	0.548416	0.425212
144	1	1	1	1	1	1	1	1	1	1	1	1	1	1	1	1	1	1	1	1	1	1	1	1	0	1	1	0	1	0	1	1	0	1	1	0	2038.34	0.835683	0.32386	0.654632	0.492032	1.15094	0.256144	0.750506	0.58713	0.748287	0.475842	0.509644	0.30747
145	1	1	1	1	1	1	1	0	1	1	1	1	1	1	0	1	1	0	1	0	0	1	0	0	1	0	0	1	0	0	0	0	0	0	0	0	2081.48	0.169699	0.270423	0.249043	0.128637	0.435618	0.069067	0.496464	0.232528	0.13714	0.221772	0.435228	0.202138
146	1	1	0	0	1	1	0	0	0	0	0	0	0	1	1	0	1	0	1	1	0	1	1	0	0	0	0	0	0	0	0	0	0	0	0	0	1128.88	0.0474948	0.313196	0.205869	0.21137	0.102612	0.101043	0.533247	0.32455	0.235801	0.36913	0.403464	0.0525617
147	1	1	1	1	1	1	1	1	1	1	1	1	1	1	1	1	1	0	1	0	0	1	1	0	0	0	0	0	0	0	0	0	0	0	0	0	2078.62	0.376002	0.389384	0.464882	0.216229	0.547398	0.0833614	0.556313	0.4455	0.310504	0.213526	0.414532	0.439368
148	1	1	1	1	1	0	1	0	0	1	1	1	1	0	1	0	1	0	1	1	0	1	1	0	0	0	0	0	0	1	1	0	0	0	1	0	1495.35	0.413532	0.400633	0.286988	0.299278	0.437247	0.262003	0.487719	0.353549	0.113765	0.333468	0.294233	0.186368
149	0	0	0	0	0	1	0	1	0	0	1	1	0	0	0	0	0	0	0	0	0	0	1	0	0	0	0	0	0	0	0	0	0	0	0	0	1607.93	0.245502	0.255828	0.302634	0.116263	0.233312	0.213941	0.078489	0.244621	0.120543	0.273968	0.291818	0.0476485
150	1	1	1	1	0	1	1	1	1	0	1	0	0	1	1	1	1	1	1	1	1	1	1	1	1	1	1	1	1	1	1	1	1	1	1	0	1769.57	0.422287	0.0590823	0.291453	0.067604	0.0976822	0.0766074	0.459572	0.102203	0.105167	0.229739	0.22107	0.13863
151	0	1	1	1	1	1	1	1	1	1	1	0	1	1	1	0	0	0	0	0	0	0	0	0	0	0	1	0	0	0	1	0	1	1	0	0	1367.31	0.287027	0.679168	0.995066	0.675165	0.16697	0.575398	0.677177	1.0207	0.456617	0.85266	0.635611	0.494245
152	1	1	1	1	0	1	1	1	1	1	1	1	0	1	0	1	1	1	1	1	1	1	1	0	1	0	0	0	0	1	1	1	1	0	0	0	2009.96	0.194706	0.0586861	0.385913	0.102911	0.376537	0.130775	0.094582	0.109591	0.260105	0.446013	0.136434	0.158003
153	1	1	1	1	1	1	1	1	1	1	1	1	1	1	1	1	1	0	0	1	1	1	1	1	1	1	1	0	0	1	0	1	1	1	0	0	2024.13	0.303722	0.155871	0.431592	0.215534	0.247958	0.563509	0.418343	0.140513	0.188583	0.478688	0.40835	0.322063
154	1	1	1	1	1	1	1	1	1	0	1	0	1	1	1	1	1	1	1	1	1	1	1	1	0	1	1	1	1	1	1	1	1	1	1	0	1585.31	0.646645	0.305866	0.673985	0.101367	0.39354	0.293701	0.681168	0.282596	0.172772	0.466706	0.843381	0.497643
155	1	1	1	1	1	1	1	1	1	1	1	0	0	1	1	1	1	0	0	0	0	1	1	0	1	1	0	0	0	1	0	1	1	0	1	0	1078.1	0.415414	0.0640789	0.479391	0.195554	0.233095	0.555734	0.461449	0.179205	0.369439	0.585685	0.381436	0.293797
156	0	0	1	0	0	1	0	1	1	0	1	0	0	0	0	0	1	1	1	0	0	0	0	0	0	0	0	0	0	0	0	0	0	1	0	0	1430.85	0.398948	0.661679	0.330428	0.62671	0.885842	0.447985	0.60846	0.812243	0.501472	0.573424	0.466639	0.775919
157	1	1	1	1	1	1	0	0	1	1	1	1	1	1	1	1	0	0	0	1	1	1	1	0	1	0	0	0	0	1	1	0	1	1	0	0	1444.17	0.310779	0.331773	0.64133	0.444092	0.405701	0.411341	0.662933	0.550912	0.131997	0.520025	0.550737	0.376459
158	0	1	1	1	1	1	0	0	1	0	1	0	0	0	1	1	1	1	1	0	0	1	0	0	1	1	0	0	0	0	0	1	0	0	0	0	890.359	0.325864	0.489172	0.531253	0.373164	0.460906	0.153901	0.537028	0.62409	0.287911	0.434217	0.384661	0.435071
159	1	1	0	1	1	1	1	1	1	1	1	0	0	1	1	0	1	1	1	0	1	0	1	1	1	1	1	1	0	0	0	0	0	0	0	0	2109.06	0.14969	0.422366	0.23495	0.171275	0.261008	0.130394	0.21593	0.0440087	0.0998743	0.375275	0.0733173	0.234069
160	1	1	1	1	1	1	1	1	1	1	1	1	0	1	1	1	1	0	1	1	1	1	1	1	1	1	1	1	1	1	0	0	1	1	1	0	1634.91	0.587172	0.544817	0.461738	0.171329	0.691527	0.250829	0.403937	0.198043	0.341796	0.389329	0.533926	0.254927
162	1	1	1	1	1	1	1	1	1	1	1	1	0	1	1	1	1	0	1	1	0	0	0	0	0	1	0	0	1	0	0	0	1	0	0	0	2019.72	0.248025	0.130783	0.191571	0.323434	0.495823	0.337801	0.401285	0.159302	0.291934	0.296641	0.427728	0.127122
163	1	1	1	1	1	1	0	1	1	1	1	1	0	1	1	1	1	0	1	1	0	0	0	0	0	1	0	1	0	1	1	0	1	0	1	0	1237.48	0.458437	0.465689	0.544917	0.378767	0.416872	0.270793	0.371119	0.214083	0.344672	0.452858	0.354293	0.098823
164	1	1	1	1	1	1	1	0	1	1	1	1	1	1	1	1	1	1	1	1	1	1	1	1	0	1	0	0	1	0	1	1	1	0	1	0	1550.53	0.294554	0.722715	0.533212	0.218327	0.691983	0.405212	0.497904	0.225674	0.187802	0.551472	0.46635	0.255552
165	1	1	1	1	1	1	1	1	1	0	1	0	1	1	1	1	1	0	0	0	1	1	0	1	1	1	1	0	1	0	0	0	0	1	0	0	1767.78	0.159707	0.300562	0.145553	0.160519	0.13768	0.314991	0.244402	0.0918272	0.123386	0.29184	0.219244	0.156169
166	1	1	1	1	1	0	0	1	0	0	1	0	0	0	0	1	0	0	0	0	1	0	0	0	0	0	1	1	0	0	0	1	1	1	0	0	1981.23	0.282239	0.481391	0.685863	0.346117	0.358486	0.353422	0.8643	0.310541	0.439662	0.595438	0.303801	0.323984
167	1	1	1	1	0	1	1	0	1	0	1	0	0	1	1	0	0	1	1	1	0	1	1	0	0	1	1	1	1	1	1	0	0	1	0	0	1983.09	0.441576	0.17958	0.26061	0.175524	0.241824	0.230045	0.510503	0.226545	0.247312	0.393772	0.739467	0.256153
168	1	1	1	1	1	1	1	1	1	1	1	0	1	1	1	1	1	1	1	1	1	1	1	1	0	0	1	0	1	1	0	0	1	1	1	0	1675.66	0.503366	0.221553	0.38334	0.180627	0.17813	0.305912	0.394132	0.133406	0.22947	0.373014	0.171165	0.250722
169	1	1	1	1	1	1	1	1	1	0	1	1	1	0	1	1	1	0	1	1	1	0	1	0	0	0	0	0	0	0	1	0	0	0	1	1	1359.93	0.210737	0.487697	0.693708	0.395788	0.519268	0.416137	0.305857	0.534679	0.500343	0.676221	0.208185	0.433282
170	1	1	1	1	1	1	0	1	1	0	1	0	1	1	1	1	1	1	1	0	1	0	0	1	1	0	0	1	0	1	0	1	0	1	1	0	1935.75	0.172488	0.3611	0.212649	0.214429	0.702071	0.103054	0.12151	0.11674	0.143662	0.100144	0.0783852	0.162019
171	1	1	1	1	1	1	0	0	1	1	1	0	0	0	1	1	1	1	1	1	1	0	1	0	1	1	0	0	0	1	1	1	0	0	0	0	2815	0.435385	0.24984	0.361467	0.123596	0.42224	0.116562	0.145229	0.266084	0.152028	0.262716	0.247202	0.17923
172	0	1	1	1	1	0	0	1	1	1	1	1	1	1	1	1	0	1	1	1	1	1	0	1	0	0	1	0	0	1	1	0	0	0	0	0	2015.67	0.595342	0.414235	0.821245	0.376878	0.758539	0.743133	0.410312	0.240277	0.130953	0.289634	0.468909	0.0646233
173	0	0	1	0	0	1	1	1	1	0	1	1	0	1	1	1	1	0	1	1	0	1	0	0	0	0	0	1	0	0	0	0	0	0	0	0	2047.32	0.547414	0.785925	0.301196	0.128618	0.180019	0.321122	0.448826	0.140523	0.260972	0.401404	0.174447	0.237557
174	1	1	1	0	1	1	1	1	1	1	1	0	0	1	1	1	0	0	1	0	0	0	0	0	0	1	1	0	0	0	0	0	0	0	0	0	2069.12	0.293964	0.316762	0.206521	0.266863	0.261629	0.186852	0.380992	0.218866	0.253685	0.210724	0.345868	0.346778
175	1	0	1	1	1	1	1	1	1	1	1	0	1	1	1	1	1	1	0	1	1	0	0	0	0	1	0	1	0	1	0	1	1	0	0	0	2280.02	0.509784	0.721971	0.513938	0.239721	0.42468	0.184754	0.567074	0.429903	0.256586	0.236861	0.267231	0.159387
176	1	1	1	1	1	1	1	1	1	1	1	0	0	1	1	1	1	1	1	0	0	1	1	1	1	1	1	0	0	1	1	0	1	1	1	0	2190.66	0.437641	0.297128	0.490868	0.0629686	0.349841	0.364675	0.686136	0.0952108	0.314378	0.278362	0.365924	0.495544
177	1	1	1	1	1	1	1	1	1	1	1	1	1	1	1	1	1	1	1	1	1	1	1	1	1	1	1	1	0	1	1	1	1	1	1	0	2027.47	0.22608	0.196303	0.340129	0.371486	0.283045	0.10994	0.0742792	0.158402	0.247747	0.524386	0.498101	0.281812
178	1	1	1	1	1	1	0	1	1	1	1	1	0	1	1	0	1	1	1	1	0	1	0	0	0	0	0	0	0	0	0	0	0	1	0	0	1788.11	0.409494	0.443455	0.564419	0.2417	0.62865	0.329574	0.386262	0.328449	0.411826	0.488405	0.301692	0.129501
179	1	1	1	1	0	1	1	1	1	1	1	0	0	1	1	1	1	0	0	1	1	1	1	1	0	0	0	0	0	0	0	0	0	0	1	0	1520.03	0.303862	0.259242	0.300333	0.0993321	0.26844	0.138986	0.167098	0.0757284	0.117742	0.203288	0.533554	0.101095
180	1	1	1	1	1	1	0	0	1	0	1	0	0	1	1	1	1	0	1	1	1	0	1	0	0	1	1	0	0	1	1	1	0	1	1	0	1699.57	0.532306	0.450974	0.885466	0.548218	0.459762	0.316476	0.196397	0.155541	0.561057	0.484239	0.33117	0.36737
181	1	1	1	1	1	1	0	1	1	1	1	0	1	1	1	1	1	1	1	1	0	0	1	0	1	0	0	1	1	1	1	1	1	1	1	0	2045.04	0.615174	0.530279	0.434621	0.368647	0.450483	0.259653	0.547099	0.38748	0.25855	0.517413	0.484448	0.360518
182	1	1	1	1	1	1	1	1	1	0	1	0	1	1	1	1	1	1	1	0	1	1	1	1	1	1	0	1	0	1	0	1	1	1	1	0	1546.01	1.18753	0.286443	0.539656	0.40843	0.57183	0.171084	0.403249	0.209279	0.355839	0.588052	0.699315	0.218354
183	1	1	1	1	0	1	1	1	1	1	1	1	1	1	1	1	1	0	0	1	0	0	0	0	0	1	0	0	0	0	1	0	1	0	0	0	2036.42	0.367568	0.287337	0.500962	0.34253	0.505263	0.296056	0.46125	0.588338	0.449189	0.382895	0.548973	0.40059
184	1	1	1	1	1	1	1	1	1	1	1	1	1	1	1	1	1	1	1	1	1	1	1	1	1	1	1	1	1	0	1	1	0	1	0	0	1898.46	0.449334	0.474123	1.3221	0.517496	0.512933	0.351282	0.788813	0.219039	0.216913	0.788369	0.767225	0.527572
185	1	1	1	1	1	1	1	1	1	1	1	1	0	1	1	1	1	1	0	1	1	1	1	1	1	1	1	0	0	0	0	0	1	0	1	1	975.18	0.108545	0.113969	0.520433	0.276694	0.349903	0.34293	0.278718	0.523547	0.17319	0.161624	0.109455	0.0908338
186	1	0	1	1	1	1	1	0	0	0	1	1	1	1	0	1	1	1	0	0	1	1	1	1	0	0	0	1	0	0	0	1	1	0	0	0	2026.3	0.259643	0.185517	0.271842	0.263468	0.387233	0.333087	0.464303	0.600224	0.481611	0.243528	0.138869	0.182492
187	1	1	1	1	1	0	1	1	0	1	1	0	1	0	1	1	1	1	1	0	0	1	0	0	0	1	0	1	0	0	1	0	0	0	0	0	1736.97	0.44335	0.456728	0.934155	0.466928	0.752592	0.755683	0.504484	0.523878	0.130963	0.56595	0.565198	0.572109
188	1	1	1	1	1	1	1	1	1	1	1	1	1	1	1	1	1	1	0	1	1	1	1	1	1	1	0	1	0	0	0	1	1	1	1	0	2078.22	0.406479	0.287928	0.734464	0.432964	0.386573	0.295396	0.292805	0.292621	0.183646	0.582276	0.356165	0.406141
189	1	1	1	1	1	1	1	1	1	1	1	0	1	1	1	1	1	1	1	1	1	1	1	0	0	1	1	1	0	0	1	1	1	1	1	0	2327.33	0.346027	0.343131	0.398292	0.353028	0.167181	0.363142	0.20278	0.210088	0.203253	0.23228	0.314213	0.198782
190	0	1	1	1	1	1	0	1	0	0	1	1	0	0	0	0	1	1	0	1	0	0	0	1	0	1	0	1	1	0	0	0	0	0	0	0	1884.54	0.538192	0.565607	0.305251	0.0977071	0.2933	0.0822799	0.556426	0.4016	0.193006	0.278104	0.379191	0.344125
191	1	1	1	1	1	1	1	1	1	1	1	1	1	1	1	1	1	1	1	1	1	1	1	1	1	1	1	1	0	1	1	1	0	1	0	0	1816.66	0.120311	0.129834	0.643935	0.156476	0.464185	0.245645	0.398764	0.141601	0.288757	0.527781	0.509675	0.136506
192	0	1	1	1	1	1	1	1	1	1	1	1	1	1	1	0	1	0	1	0	1	0	1	1	1	1	0	0	0	1	0	0	1	1	1	0	1952.92	0.388659	0.401093	0.597311	0.514282	0.532732	0.15522	0.69745	0.145972	0.159686	0.315646	1.06167	0.431777
193	1	1	1	1	1	1	1	1	1	1	1	1	1	1	1	1	1	1	1	1	1	1	1	0	1	1	0	1	1	1	1	1	0	0	0	0	2096.19	0.320205	0.223861	0.362381	0.163833	0.431324	0.38112	0.140562	0.451344	0.431875	0.342161	0.176595	0.464193
194	1	1	1	1	1	1	1	1	1	1	1	1	1	1	1	1	1	1	1	1	1	0	1	0	0	1	0	0	0	1	0	0	1	0	0	0	1487.56	0.357438	0.42761	0.446357	0.277544	0.535865	0.212769	0.419053	0.614632	0.319561	0.444083	0.309626	0.413546
196	0	0	0	0	0	1	0	0	0	0	0	1	0	0	1	0	0	0	0	1	0	0	1	0	1	0	0	0	0	0	0	1	0	0	0	0	1817.43	0.768223	0.365895	0.708809	0.437574	0.758064	0.632109	0.457224	0.445017	0.178787	0.4386	0.197809	0.265166
197	1	1	1	1	1	1	1	0	1	1	1	1	1	1	1	1	1	1	0	1	1	1	1	0	1	1	1	0	0	1	0	1	1	0	0	0	2043.21	0.162719	0.163898	0.384404	0.192044	0.543013	0.242671	0.315573	0.114435	0.217236	0.0363497	0.358732	0.358725
198	0	0	0	0	0	0	0	0	0	1	0	0	1	0	0	0	0	0	0	0	1	0	0	0	0	0	0	0	0	0	0	0	0	0	0	0	970.205	1.08164	0.846575	0.678845	1.00825	0.987457	0.856692	0.760416	1.1424	0.903145	0.989095	0.895837	1.31446
200	1	1	0	1	1	1	1	1	1	1	1	0	1	1	1	1	1	1	1	1	1	1	1	1	1	1	0	0	1	1	1	1	1	1	1	1	1983.84	0.209022	0.198728	0.431627	0.409681	0.285444	0.269387	0.156636	0.195581	0.716901	0.174245	0.495179	0.375778
201	1	1	1	1	1	1	1	1	1	0	1	1	0	1	1	0	1	1	1	0	1	0	0	0	0	0	1	0	0	0	0	0	1	1	1	0	1831.31	0.0977078	0.35597	0.297553	0.148833	0.249487	0.106331	0.296379	0.186226	0.172106	0.554609	0.604913	0.257664
202	1	1	1	1	1	1	1	0	1	0	1	0	0	0	1	0	1	0	0	0	0	1	1	0	0	0	1	0	0	0	0	0	1	0	0	0	1302.23	0.411959	0.241113	0.427444	0.350308	0.37688	0.397147	0.51537	0.286149	0.166954	0.301154	0.339321	0.24342
203	1	1	1	1	1	1	1	1	1	1	1	1	1	1	1	1	1	1	1	0	1	0	1	1	1	0	0	0	0	0	0	0	0	0	0	0	2063	0.548686	0.575817	0.381702	0.433663	0.442198	0.422631	0.107503	0.266742	0.429994	0.259549	0.183214	0.243293
204	1	1	0	1	1	1	0	0	1	0	1	0	1	1	0	1	1	0	1	0	0	0	0	0	1	0	0	0	0	1	0	0	0	0	1	0	931.713	0.365427	0.36194	0.479039	0.482737	0.422908	0.2368	0.166817	0.314107	0.145526	0.584249	0.37343	0.390378
205	1	1	1	1	1	1	1	1	1	1	1	1	1	1	1	1	1	1	0	1	1	1	1	0	1	1	1	1	0	0	0	1	0	1	0	0	2037.84	0.411399	0.347712	0.466905	0.343352	0.29604	0.340095	0.262157	0.277972	0.387699	0.480531	0.480679	0.412365
206	1	1	1	1	1	1	1	1	1	1	1	0	0	0	1	0	0	1	1	1	0	0	0	0	0	0	0	0	0	1	0	0	1	1	0	0	1369.58	0.511994	0.368413	0.664203	0.38287	0.832514	0.806602	0.514587	0.408149	0.462976	0.724596	0.747667	0.372088
207	1	0	0	1	1	1	0	0	0	0	0	1	0	0	1	0	0	0	0	0	0	0	1	0	1	0	0	1	0	1	0	0	1	0	0	0	660.147	0.19326	0.575476	0.610278	0.489027	0.734253	0.509802	0.741253	0.551858	0.599749	0.914242	0.468212	0.850784
208	0	0	0	0	0	1	1	1	0	0	0	1	1	0	0	1	1	0	0	0	0	0	0	0	0	0	0	0	0	0	0	0	1	0	1	0	893.671	0.51311	0.732769	0.926626	0.482826	0.144642	0.743238	0.55836	0.379056	0.267281	1.0033	0.866855	0.470203
209	1	1	1	1	1	1	1	1	1	1	1	0	1	1	1	1	1	1	1	1	1	1	1	0	1	1	0	0	1	1	0	0	0	0	0	0	2041.11	0.416926	0.172087	0.142022	0.116168	0.311339	0.102309	0.573455	0.140023	0.0831513	0.283994	0.410096	0.138973
210	1	1	1	1	1	1	1	1	1	1	1	1	0	1	1	1	1	0	0	0	1	1	1	1	1	0	1	1	0	1	0	1	1	0	1	0	1436.35	0.235846	0.653647	0.159738	0.191178	0.325275	0.194662	0.488013	0.206982	0.587318	0.27466	0.602464	0.465451
[truncated: 315 more columns]
