# Supplementary material for: Individual Differences in Strategy and the Item-Position Effect in Reasoning Ability Measures
Source: J Intell. 2025 Jun 26;13(7):77. doi: 10.3390/jintelligence13070077 (PMC12295732; doi:10.3390/jintelligence13070077)
Supplement: Supplementary file 1 [file jintelligence-13-00077-s001.zip › first_fix_33_oa.Rmd]

---
title: "first_fix_33_oa"
author: "HvG"
date: "`r Sys.Date()`"
output: pdf_document
---

#LIbraries


```{r}

library(dplyr)
library(tidyverse)
library(psych)
library(readxl)
library(lavaan)

```


## Data load and Data used


```{r}

library(readxl)

data_oa_33 <- read_excel("data_oa_33.xlsx", 
                           na = "NA") 


```


#Model A

```{r}


model  <- '

ff_kon=~prop_first_fix_1	+
prop_first_fix_2	+
prop_first_fix_3	+
prop_first_fix_4	+
prop_first_fix_5	+
prop_first_fix_6	+
prop_first_fix_7	+
prop_first_fix_8	+
prop_first_fix_9	+
prop_first_fix_10	+
prop_first_fix_11	+
prop_first_fix_12	+
prop_first_fix_13	+
prop_first_fix_14	+
prop_first_fix_15	+
prop_first_fix_16	+
prop_first_fix_17	+
prop_first_fix_18	+
prop_first_fix_19	+
prop_first_fix_20	+
prop_first_fix_21	+
prop_first_fix_22	+
prop_first_fix_23	+
prop_first_fix_24	+
prop_first_fix_25	+
prop_first_fix_26	+
prop_first_fix_27	+
prop_first_fix_28	+
prop_first_fix_29	+
prop_first_fix_30	+
prop_first_fix_31	+
prop_first_fix_32	+
prop_first_fix_33	

'


fit_model_a <- cfa(model, data_33_oa, sample.cov.rescale = F, estimator = "MLM") 


summary(fit_model_a, fit.measures=TRUE, standardized=TRUE)


```
#Model B

```{r}

model <- '

ff_kon=~prop_first_fix_1	+
prop_first_fix_2	+
prop_first_fix_3	+
prop_first_fix_4	+
prop_first_fix_5	+
prop_first_fix_6	+
prop_first_fix_7	+
prop_first_fix_8	+
prop_first_fix_9	+
prop_first_fix_10	+
prop_first_fix_11	+
prop_first_fix_12	+
prop_first_fix_13	+
prop_first_fix_14	+
prop_first_fix_15	+
prop_first_fix_16	+
prop_first_fix_17	+
prop_first_fix_18	+
prop_first_fix_19	+
prop_first_fix_20	+
prop_first_fix_21	+
prop_first_fix_22	+
prop_first_fix_23	+
prop_first_fix_24	+
prop_first_fix_25	+
prop_first_fix_26	+
prop_first_fix_27	+
prop_first_fix_28	+
prop_first_fix_29	+
prop_first_fix_30	+
prop_first_fix_31	+
prop_first_fix_32	+
prop_first_fix_33	

ff_lin=~0.03030303	*		prop_first_fix_1	+
0.060606061	*		prop_first_fix_2	+
0.090909091	*		prop_first_fix_3	+
0.121212121	*		prop_first_fix_4	+
0.151515152	*		prop_first_fix_5	+
0.181818182	*		prop_first_fix_6	+
0.212121212	*		prop_first_fix_7	+
0.242424242	*		prop_first_fix_8	+
0.272727273	*		prop_first_fix_9	+
0.303030303	*		prop_first_fix_10	+
0.333333333	*		prop_first_fix_11	+
0.363636364	*		prop_first_fix_12	+
0.393939394	*		prop_first_fix_13	+
0.424242424	*		prop_first_fix_14	+
0.454545455	*		prop_first_fix_15	+
0.484848485	*		prop_first_fix_16	+
0.515151515	*		prop_first_fix_17	+
0.545454545	*		prop_first_fix_18	+
0.575757576	*		prop_first_fix_19	+
0.606060606	*		prop_first_fix_20	+
0.636363636	*		prop_first_fix_21	+
0.666666667	*		prop_first_fix_22	+
0.696969697	*		prop_first_fix_23	+
0.727272727	*		prop_first_fix_24	+
0.757575758	*		prop_first_fix_25	+
0.787878788	*		prop_first_fix_26	+
0.818181818	*		prop_first_fix_27	+
0.848484848	*		prop_first_fix_28	+
0.878787879	*		prop_first_fix_29	+
0.909090909	*		prop_first_fix_30	+
0.939393939	*		prop_first_fix_31	+
0.96969697	*		prop_first_fix_32	+
1	*		prop_first_fix_33	

ff_kon~~0*ff_lin

'


fit_model_b <- cfa(model, data_33_oa,  sample.cov.rescale = F, estimator = "MLM") 


summary(fit_model_b, fit.measures=TRUE, standardized=TRUE)


```


#Model C

```{r}


model <- '

ff_kon=~prop_first_fix_1	+
prop_first_fix_2	+
prop_first_fix_3	+
prop_first_fix_4	+
prop_first_fix_5	+
prop_first_fix_6	+
prop_first_fix_7	+
prop_first_fix_8	+
prop_first_fix_9	+
prop_first_fix_10	+
prop_first_fix_11	+
prop_first_fix_12	+
prop_first_fix_13	+
prop_first_fix_14	+
prop_first_fix_15	+
prop_first_fix_16	+
prop_first_fix_17	+
prop_first_fix_18	+
prop_first_fix_19	+
prop_first_fix_20	+
prop_first_fix_21	+
prop_first_fix_22	+
prop_first_fix_23	+
prop_first_fix_24	+
prop_first_fix_25	+
prop_first_fix_26	+
prop_first_fix_27	+
prop_first_fix_28	+
prop_first_fix_29	+
prop_first_fix_30	+
prop_first_fix_31	+
prop_first_fix_32	+
prop_first_fix_33	

ff_qua=~0.000918274	*		prop_first_fix_1	+
0.003673095	*		prop_first_fix_2	+
0.008264463	*		prop_first_fix_3	+
0.014692378	*		prop_first_fix_4	+
0.022956841	*		prop_first_fix_5	+
0.033057851	*		prop_first_fix_6	+
0.044995409	*		prop_first_fix_7	+
0.058769513	*		prop_first_fix_8	+
0.074380165	*		prop_first_fix_9	+
0.091827365	*		prop_first_fix_10	+
0.111111111	*		prop_first_fix_11	+
0.132231405	*		prop_first_fix_12	+
0.155188246	*		prop_first_fix_13	+
0.179981635	*		prop_first_fix_14	+
0.20661157	*		prop_first_fix_15	+
0.235078053	*		prop_first_fix_16	+
0.265381084	*		prop_first_fix_17	+
0.297520661	*		prop_first_fix_18	+
0.331496786	*		prop_first_fix_19	+
0.367309458	*		prop_first_fix_20	+
0.404958678	*		prop_first_fix_21	+
0.444444444	*		prop_first_fix_22	+
0.485766759	*		prop_first_fix_23	+
0.52892562	*		prop_first_fix_24	+
0.573921029	*		prop_first_fix_25	+
0.620752984	*		prop_first_fix_26	+
0.669421488	*		prop_first_fix_27	+
0.719926538	*		prop_first_fix_28	+
0.772268136	*		prop_first_fix_29	+
0.826446281	*		prop_first_fix_30	+
0.882460973	*		prop_first_fix_31	+
0.940312213	*		prop_first_fix_32	+
1	*		prop_first_fix_33	

ff_kon~~0*ff_qua

'


fit_model_c <- cfa(model, data_33_oa, sample.cov.rescale = F, estimator = "MLM") 

summary(fit_model_c, fit.measures=TRUE, standardized=TRUE)


```
