# Supplementary material for: Individual Differences in Strategy and the Item-Position Effect in Reasoning Ability Measures
Source: J Intell. 2025 Jun 26;13(7):77. doi: 10.3390/jintelligence13070077 (PMC12295732; doi:10.3390/jintelligence13070077)
Supplement: Supplementary file 1 [file jintelligence-13-00077-s001.zip › prop_ma_27_oa.Rmd]

---
title: "prop_ma_27_oa"
author: "HvG"
date: "`r Sys.Date()`"
output: pdf_document
---

#Libraries


```{r}

library(dplyr)
library(tidyverse)
library(psych)
library(readxl)
library(lavaan)

```


## Data load and Data used


```{r}
library(readxl)

data_oa_27 <- read_excel("data_oa_27.xlsx", 
                           na = "NA") 

```


#Model A

```{r}


model <- '

prp_ma_kon=~prop_time_mat_1	+
prop_time_mat_2	+
prop_time_mat_3	+
prop_time_mat_4	+
prop_time_mat_5	+
prop_time_mat_6	+
prop_time_mat_7	+
prop_time_mat_8	+
prop_time_mat_9	+
prop_time_mat_10	+
prop_time_mat_11	+
prop_time_mat_12	+
prop_time_mat_13	+
prop_time_mat_14	+
prop_time_mat_15	+
prop_time_mat_16	+
prop_time_mat_17	+
prop_time_mat_18	+
prop_time_mat_19	+
prop_time_mat_20	+
prop_time_mat_21	+
prop_time_mat_22	+
prop_time_mat_23	+
prop_time_mat_24	+
prop_time_mat_25	+
prop_time_mat_26	+
prop_time_mat_27	

'


fit_model_a <- cfa(model, data_oa_27, sample.cov.rescale = F, estimator = "MLM") 


summary(fit_model_a, fit.measures=TRUE, standardized=TRUE)


```

#Model B

```{r}

model <- '

prp_ma_kon=~prop_time_mat_1	+
prop_time_mat_2	+
prop_time_mat_3	+
prop_time_mat_4	+
prop_time_mat_5	+
prop_time_mat_6	+
prop_time_mat_7	+
prop_time_mat_8	+
prop_time_mat_9	+
prop_time_mat_10	+
prop_time_mat_11	+
prop_time_mat_12	+
prop_time_mat_13	+
prop_time_mat_14	+
prop_time_mat_15	+
prop_time_mat_16	+
prop_time_mat_17	+
prop_time_mat_18	+
prop_time_mat_19	+
prop_time_mat_20	+
prop_time_mat_21	+
prop_time_mat_22	+
prop_time_mat_23	+
prop_time_mat_24	+
prop_time_mat_25	+
prop_time_mat_26	+
prop_time_mat_27	

prp_ma_lin=~0.037037037	*		prop_time_mat_1	+
0.074074074	*		prop_time_mat_2	+
0.111111111	*		prop_time_mat_3	+
0.148148148	*		prop_time_mat_4	+
0.185185185	*		prop_time_mat_5	+
0.222222222	*		prop_time_mat_6	+
0.259259259	*		prop_time_mat_7	+
0.296296296	*		prop_time_mat_8	+
0.333333333	*		prop_time_mat_9	+
0.37037037	*		prop_time_mat_10	+
0.407407407	*		prop_time_mat_11	+
0.444444444	*		prop_time_mat_12	+
0.481481481	*		prop_time_mat_13	+
0.518518519	*		prop_time_mat_14	+
0.555555556	*		prop_time_mat_15	+
0.592592593	*		prop_time_mat_16	+
0.62962963	*		prop_time_mat_17	+
0.666666667	*		prop_time_mat_18	+
0.703703704	*		prop_time_mat_19	+
0.740740741	*		prop_time_mat_20	+
0.777777778	*		prop_time_mat_21	+
0.814814815	*		prop_time_mat_22	+
0.851851852	*		prop_time_mat_23	+
0.888888889	*		prop_time_mat_24	+
0.925925926	*		prop_time_mat_25	+
0.962962963	*		prop_time_mat_26	+
1	*		prop_time_mat_27	


prp_ma_kon~~0*prp_ma_lin

'


fit_model_b <- cfa(model, data_oa_27,  sample.cov.rescale = F, estimator = "MLM") 


summary(fit_model_b, fit.measures=TRUE, standardized=TRUE)


```


#Model C

```{r}


model <- '

prp_ma_kon=~prop_time_mat_1	+
prop_time_mat_2	+
prop_time_mat_3	+
prop_time_mat_4	+
prop_time_mat_5	+
prop_time_mat_6	+
prop_time_mat_7	+
prop_time_mat_8	+
prop_time_mat_9	+
prop_time_mat_10	+
prop_time_mat_11	+
prop_time_mat_12	+
prop_time_mat_13	+
prop_time_mat_14	+
prop_time_mat_15	+
prop_time_mat_16	+
prop_time_mat_17	+
prop_time_mat_18	+
prop_time_mat_19	+
prop_time_mat_20	+
prop_time_mat_21	+
prop_time_mat_22	+
prop_time_mat_23	+
prop_time_mat_24	+
prop_time_mat_25	+
prop_time_mat_26	+
prop_time_mat_27	

prp_ma_qua=~0.001371742	*	prop_time_mat_1	+
0.005486968	*	prop_time_mat_2	+
0.012345679	*	prop_time_mat_3	+
0.021947874	*	prop_time_mat_4	+
0.034293553	*	prop_time_mat_5	+
0.049382716	*	prop_time_mat_6	+
0.067215364	*	prop_time_mat_7	+
0.087791495	*	prop_time_mat_8	+
0.111111111	*	prop_time_mat_9	+
0.137174211	*	prop_time_mat_10	+
0.165980796	*	prop_time_mat_11	+
0.197530864	*	prop_time_mat_12	+
0.231824417	*	prop_time_mat_13	+
0.268861454	*	prop_time_mat_14	+
0.308641975	*	prop_time_mat_15	+
0.351165981	*	prop_time_mat_16	+
0.396433471	*	prop_time_mat_17	+
0.444444444	*	prop_time_mat_18	+
0.495198903	*	prop_time_mat_19	+
0.548696845	*	prop_time_mat_20	+
0.604938272	*	prop_time_mat_21	+
0.663923182	*	prop_time_mat_22	+
0.725651578	*	prop_time_mat_23	+
0.790123457	*	prop_time_mat_24	+
0.85733882	*	prop_time_mat_25	+
0.927297668	*	prop_time_mat_26	+
1	*	prop_time_mat_27	

prp_ma_kon~~0*prp_ma_qua

'


fit_model_c <- cfa(model, data_oa_27, sample.cov.rescale = F, estimator = "MLM") 

summary(fit_model_c, fit.measures=TRUE, standardized=TRUE)


```


# Full Model


```{r}

model <- '

prp_ma_kon=~prop_time_mat_1	+
prop_time_mat_2	+
prop_time_mat_3	+
prop_time_mat_4	+
prop_time_mat_5	+
prop_time_mat_6	+
prop_time_mat_7	+
prop_time_mat_8	+
prop_time_mat_9	+
prop_time_mat_10	+
prop_time_mat_11	+
prop_time_mat_12	+
prop_time_mat_13	+
prop_time_mat_14	+
prop_time_mat_15	+
prop_time_mat_16	+
prop_time_mat_17	+
prop_time_mat_18	+
prop_time_mat_19	+
prop_time_mat_20	+
prop_time_mat_21	+
prop_time_mat_22	+
prop_time_mat_23	+
prop_time_mat_24	+
prop_time_mat_25	+
prop_time_mat_26	+
prop_time_mat_27	

prp_ma_qua=~0.001371742	*	prop_time_mat_1	+
0.005486968	*	prop_time_mat_2	+
0.012345679	*	prop_time_mat_3	+
0.021947874	*	prop_time_mat_4	+
0.034293553	*	prop_time_mat_5	+
0.049382716	*	prop_time_mat_6	+
0.067215364	*	prop_time_mat_7	+
0.087791495	*	prop_time_mat_8	+
0.111111111	*	prop_time_mat_9	+
0.137174211	*	prop_time_mat_10	+
0.165980796	*	prop_time_mat_11	+
0.197530864	*	prop_time_mat_12	+
0.231824417	*	prop_time_mat_13	+
0.268861454	*	prop_time_mat_14	+
0.308641975	*	prop_time_mat_15	+
0.351165981	*	prop_time_mat_16	+
0.396433471	*	prop_time_mat_17	+
0.444444444	*	prop_time_mat_18	+
0.495198903	*	prop_time_mat_19	+
0.548696845	*	prop_time_mat_20	+
0.604938272	*	prop_time_mat_21	+
0.663923182	*	prop_time_mat_22	+
0.725651578	*	prop_time_mat_23	+
0.790123457	*	prop_time_mat_24	+
0.85733882	*	prop_time_mat_25	+
0.927297668	*	prop_time_mat_26	+
1	*	prop_time_mat_27	

kon=~ start	(	0.3927173	)	*	A_1	+
start	(	0.3535952	)	*	A_2	+
start	(	0.3764623	)	*	A_3	+
start	(	0.3631107	)	*	A_4	+
start	(	0.4002426	)	*	A_5	+
start	(	0.3273398	)	*	A_6	+
start	(	0.4597974	)	*	A_7	+
start	(	0.4237782	)	*	A_8	+
start	(	0.3676796	)	*	A_9	+
start	(	0.4809415	)	*	A_10	+
start	(	0.3216109	)	*	A_11	+
start	(	0.4997039	)	*	A_12	+
start	(	0.4988502	)	*	A_13	+
start	(	0.4206656	)	*	A_14	+
start	(	0.3927173	)	*	A_15	+
start	(	0.4354632	)	*	A_16	+
start	(	0.4326537	)	*	A_17	+
start	(	0.4896514	)	*	A_18	+
start	(	0.4794869	)	*	A_19	+
start	(	0.4713934	)	*	A_20	+
start	(	0.4951338	)	*	A_21	+
start	(	0.4983515	)	*	A_22	+
start	(	0.4874217	)	*	A_23	+
start	(	0.4823427	)	*	A_24	+
start	(	0.5010054	)	*	A_25	+
start	(	0.4972098	)	*	A_26	+
start	(	0.4809415	)	*	A_27	


lin=~0.037037037	*	0.3927173	*	A_1	+
0.074074074	*	0.3535952	*	A_2	+
0.111111111	*	0.3764623	*	A_3	+
0.148148148	*	0.3631107	*	A_4	+
0.185185185	*	0.4002426	*	A_5	+
0.222222222	*	0.3273398	*	A_6	+
0.259259259	*	0.4597974	*	A_7	+
0.296296296	*	0.4237782	*	A_8	+
0.333333333	*	0.3676796	*	A_9	+
0.37037037	*	0.4809415	*	A_10	+
0.407407407	*	0.3216109	*	A_11	+
0.444444444	*	0.4997039	*	A_12	+
0.481481481	*	0.4988502	*	A_13	+
0.518518519	*	0.4206656	*	A_14	+
0.555555556	*	0.3927173	*	A_15	+
0.592592593	*	0.4354632	*	A_16	+
0.62962963	*	0.4326537	*	A_17	+
0.666666667	*	0.4896514	*	A_18	+
0.703703704	*	0.4794869	*	A_19	+
0.740740741	*	0.4713934	*	A_20	+
0.777777778	*	0.4951338	*	A_21	+
0.814814815	*	0.4983515	*	A_22	+
0.851851852	*	0.4874217	*	A_23	+
0.888888889	*	0.4823427	*	A_24	+
0.925925926	*	0.5010054	*	A_25	+
0.962962963	*	0.4972098	*	A_26	+
1	*	0.4809415	*	A_27			

kon~~0*lin


prp_ma_kon~~0*prp_ma_qua

'


fit_model_full <- cfa(model, data_oa_27, sample.cov.rescale = F, estimator = "MLM") 

summary(fit_model_full, fit.measures=TRUE, standardized=TRUE)


```
