# Supplementary material for: Individual Differences in Strategy and the Item-Position Effect in Reasoning Ability Measures
Source: J Intell. 2025 Jun 26;13(7):77. doi: 10.3390/jintelligence13070077 (PMC12295732; doi:10.3390/jintelligence13070077)
Supplement: Supplementary file 1 [file jintelligence-13-00077-s001.zip › Toggle_22_oa.Rmd]

---
title: "Toggle_22_oa"
author: "HvG"
date: "`r Sys.Date()`"
output: pdf_document
---

#Libraries


```{r}

library(dplyr)
library(tidyverse)
library(psych)
library(readxl)
library(lavaan)

```


## Data load and Data used


```{r}
library(readxl)

data_oa_22 <- read_excel("data_oa_22.xlsx", 
                           na = "NA") 

```


#Model A

```{r}


model <- '

tog_kon=~tog_rat_1	+
tog_rat_2	+
tog_rat_3	+
tog_rat_4	+
tog_rat_5	+
tog_rat_6	+
tog_rat_7	+
tog_rat_8	+
tog_rat_9	+
tog_rat_10	+
tog_rat_11	+
tog_rat_12	+
tog_rat_13	+
tog_rat_14	+
tog_rat_15	+
tog_rat_16	+
tog_rat_17	+
tog_rat_18	+
tog_rat_19	+
tog_rat_20	+
tog_rat_21	+
tog_rat_22	

'


fit_model_a <- cfa(model, data_oa_22, sample.cov.rescale = F, estimator = "MLM") 


summary(fit_model_a, fit.measures=TRUE, standardized=TRUE)


```

#Model B

```{r}

model<- '

tog_kon=~tog_rat_1	+
tog_rat_2	+
tog_rat_3	+
tog_rat_4	+
tog_rat_5	+
tog_rat_6	+
tog_rat_7	+
tog_rat_8	+
tog_rat_9	+
tog_rat_10	+
tog_rat_11	+
tog_rat_12	+
tog_rat_13	+
tog_rat_14	+
tog_rat_15	+
tog_rat_16	+
tog_rat_17	+
tog_rat_18	+
tog_rat_19	+
tog_rat_20	+
tog_rat_21	+
tog_rat_22	

tog_lin=~0.045454545	*	tog_rat_1	+
0.090909091	*	tog_rat_2	+
0.136363636	*	tog_rat_3	+
0.181818182	*	tog_rat_4	+
0.227272727	*	tog_rat_5	+
0.272727273	*	tog_rat_6	+
0.318181818	*	tog_rat_7	+
0.363636364	*	tog_rat_8	+
0.409090909	*	tog_rat_9	+
0.454545455	*	tog_rat_10	+
0.5	*	tog_rat_11	+
0.545454545	*	tog_rat_12	+
0.590909091	*	tog_rat_13	+
0.636363636	*	tog_rat_14	+
0.681818182	*	tog_rat_15	+
0.727272727	*	tog_rat_16	+
0.772727273	*	tog_rat_17	+
0.818181818	*	tog_rat_18	+
0.863636364	*	tog_rat_19	+
0.909090909	*	tog_rat_20	+
0.954545455	*	tog_rat_21	+
1	*	tog_rat_22		


tog_kon~~0*tog_lin

'


fit_model_b <- cfa(model, data_oa_22,  sample.cov.rescale = F, estimator = "MLM") 


summary(fit_model_b, fit.measures=TRUE, standardized=TRUE)


```


#Model C

```{r}


model<- '

tog_kon=~tog_rat_1	+
tog_rat_2	+
tog_rat_3	+
tog_rat_4	+
tog_rat_5	+
tog_rat_6	+
tog_rat_7	+
tog_rat_8	+
tog_rat_9	+
tog_rat_10	+
tog_rat_11	+
tog_rat_12	+
tog_rat_13	+
tog_rat_14	+
tog_rat_15	+
tog_rat_16	+
tog_rat_17	+
tog_rat_18	+
tog_rat_19	+
tog_rat_20	+
tog_rat_21	+
tog_rat_22	

tog_qua=~0.002066116	*	tog_rat_1	+
0.008264463	*	tog_rat_2	+
0.018595041	*	tog_rat_3	+
0.033057851	*	tog_rat_4	+
0.051652893	*	tog_rat_5	+
0.074380165	*	tog_rat_6	+
0.101239669	*	tog_rat_7	+
0.132231405	*	tog_rat_8	+
0.167355372	*	tog_rat_9	+
0.20661157	*	tog_rat_10	+
0.25	*	tog_rat_11	+
0.297520661	*	tog_rat_12	+
0.349173554	*	tog_rat_13	+
0.404958678	*	tog_rat_14	+
0.464876033	*	tog_rat_15	+
0.52892562	*	tog_rat_16	+
0.597107438	*	tog_rat_17	+
0.669421488	*	tog_rat_18	+
0.745867769	*	tog_rat_19	+
0.826446281	*	tog_rat_20	+
0.911157025	*	tog_rat_21	+
1	*	tog_rat_22	

tog_kon~~0*tog_qua

'


fit_model_c <- cfa(model, data_oa_22, sample.cov.rescale = F, estimator = "MLM") 

summary(fit_model_c, fit.measures=TRUE, standardized=TRUE)


```


# Full Model 


```{r}

model<- '

tog_kon=~tog_rat_1	+
tog_rat_2	+
tog_rat_3	+
tog_rat_4	+
tog_rat_5	+
tog_rat_6	+
tog_rat_7	+
tog_rat_8	+
tog_rat_9	+
tog_rat_10	+
tog_rat_11	+
tog_rat_12	+
tog_rat_13	+
tog_rat_14	+
tog_rat_15	+
tog_rat_16	+
tog_rat_17	+
tog_rat_18	+
tog_rat_19	+
tog_rat_20	+
tog_rat_21	+
tog_rat_22	

tog_lin=~0.045454545	*	tog_rat_1	+
0.090909091	*	tog_rat_2	+
0.136363636	*	tog_rat_3	+
0.181818182	*	tog_rat_4	+
0.227272727	*	tog_rat_5	+
0.272727273	*	tog_rat_6	+
0.318181818	*	tog_rat_7	+
0.363636364	*	tog_rat_8	+
0.409090909	*	tog_rat_9	+
0.454545455	*	tog_rat_10	+
0.5	*	tog_rat_11	+
0.545454545	*	tog_rat_12	+
0.590909091	*	tog_rat_13	+
0.636363636	*	tog_rat_14	+
0.681818182	*	tog_rat_15	+
0.727272727	*	tog_rat_16	+
0.772727273	*	tog_rat_17	+
0.818181818	*	tog_rat_18	+
0.863636364	*	tog_rat_19	+
0.909090909	*	tog_rat_20	+
0.954545455	*	tog_rat_21	+
1	*	tog_rat_22		

kon=~ start	(	0.3898051	)	*	A_1	+
start	(	0.3507633	)	*	A_2	+
start	(	0.3735685	)	*	A_3	+
start	(	0.364805	)	*	A_4	+
start	(	0.4009558	)	*	A_5	+
start	(	0.3246184	)	*	A_6	+
start	(	0.4572397	)	*	A_7	+
start	(	0.4239632	)	*	A_8	+
start	(	0.364805	)	*	A_9	+
start	(	0.4803024	)	*	A_10	+
start	(	0.3189182	)	*	A_11	+
start	(	0.5000797	)	*	A_12	+
start	(	0.4989166	)	*	A_13	+
start	(	0.4209159	)	*	A_14	+
start	(	0.3898051	)	*	A_15	+
start	(	0.4326607	)	*	A_16	+
start	(	0.4326607	)	*	A_17	+
start	(	0.4879267	)	*	A_18	+
start	(	0.4803024	)	*	A_19	+
start	(	0.4741915	)	*	A_20	+
start	(	0.4945822	)	*	A_21	+
start	(	0.4984368	)	*	A_22	

lin=~0.045454545	*	0.3898051	*	A_1	+
0.090909091	*	0.3507633	*	A_2	+
0.136363636	*	0.3735685	*	A_3	+
0.181818182	*	0.364805	*	A_4	+
0.227272727	*	0.4009558	*	A_5	+
0.272727273	*	0.3246184	*	A_6	+
0.318181818	*	0.4572397	*	A_7	+
0.363636364	*	0.4239632	*	A_8	+
0.409090909	*	0.364805	*	A_9	+
0.454545455	*	0.4803024	*	A_10	+
0.5	*	0.3189182	*	A_11	+
0.545454545	*	0.5000797	*	A_12	+
0.590909091	*	0.4989166	*	A_13	+
0.636363636	*	0.4209159	*	A_14	+
0.681818182	*	0.3898051	*	A_15	+
0.727272727	*	0.4326607	*	A_16	+
0.772727273	*	0.4326607	*	A_17	+
0.818181818	*	0.4879267	*	A_18	+
0.863636364	*	0.4803024	*	A_19	+
0.909090909	*	0.4741915	*	A_20	+
0.954545455	*	0.4945822	*	A_21	+
1	*	0.4984368	*	A_22			

kon~~0*lin
tog_kon~~0*tog_lin

'


fit_model_full <- cfa(model, data_oa_22,  sample.cov.rescale = F, estimator = "MLM") 


summary(fit_model_full, fit.measures=TRUE, standardized=TRUE)


```
