# Supplementary material for: Individual Differences in Strategy and the Item-Position Effect in Reasoning Ability Measures
Source: J Intell. 2025 Jun 26;13(7):77. doi: 10.3390/jintelligence13070077 (PMC12295732; doi:10.3390/jintelligence13070077)
Supplement: Supplementary file 1 [file jintelligence-13-00077-s001.zip › toggle_33_oa.Rmd]

---
title: "toggle_33_oa"
author: "HvG"
date: "`r Sys.Date()`"
output: pdf_document
---


#LIbraries


```{r}

library(dplyr)
library(tidyverse)
library(psych)
library(readxl)
library(lavaan)

```


## Data load and Data used


```{r}
library(readxl)

data_oa_33 <- read_excel("data_oa_33.xlsx", 
                           na = "NA") 

```


#Model A

```{r}


model <- '

tog_kon=~tog_rat_1	+
tog_rat_2	+
tog_rat_3	+
tog_rat_4	+
tog_rat_5	+
tog_rat_6	+
tog_rat_7	+
tog_rat_8	+
tog_rat_9	+
tog_rat_10	+
tog_rat_11	+
tog_rat_12	+
tog_rat_13	+
tog_rat_14	+
tog_rat_15	+
tog_rat_16	+
tog_rat_17	+
tog_rat_18	+
tog_rat_19	+
tog_rat_20	+
tog_rat_21	+
tog_rat_22	+
tog_rat_23	+
tog_rat_24	+
tog_rat_25	+
tog_rat_26	+
tog_rat_27	+
tog_rat_28	+
tog_rat_29	+
tog_rat_30	+
tog_rat_31	+
tog_rat_32	+
tog_rat_33	

'


fit_model_a <- cfa(model, data_oa_36, sample.cov.rescale = F, estimator = "MLM") 


summary(fit_model_a, fit.measures=TRUE, standardized=TRUE)


```


#Model B

```{r}

model<- '

tog_kon=~tog_rat_1	+
tog_rat_2	+
tog_rat_3	+
tog_rat_4	+
tog_rat_5	+
tog_rat_6	+
tog_rat_7	+
tog_rat_8	+
tog_rat_9	+
tog_rat_10	+
tog_rat_11	+
tog_rat_12	+
tog_rat_13	+
tog_rat_14	+
tog_rat_15	+
tog_rat_16	+
tog_rat_17	+
tog_rat_18	+
tog_rat_19	+
tog_rat_20	+
tog_rat_21	+
tog_rat_22	+
tog_rat_23	+
tog_rat_24	+
tog_rat_25	+
tog_rat_26	+
tog_rat_27	+
tog_rat_28	+
tog_rat_29	+
tog_rat_30	+
tog_rat_31	+
tog_rat_32	+
tog_rat_33	

tog_lin=~0.03030303	*		tog_rat_1	+
0.060606061	*		tog_rat_2	+
0.090909091	*		tog_rat_3	+
0.121212121	*		tog_rat_4	+
0.151515152	*		tog_rat_5	+
0.181818182	*		tog_rat_6	+
0.212121212	*		tog_rat_7	+
0.242424242	*		tog_rat_8	+
0.272727273	*		tog_rat_9	+
0.303030303	*		tog_rat_10	+
0.333333333	*		tog_rat_11	+
0.363636364	*		tog_rat_12	+
0.393939394	*		tog_rat_13	+
0.424242424	*		tog_rat_14	+
0.454545455	*		tog_rat_15	+
0.484848485	*		tog_rat_16	+
0.515151515	*		tog_rat_17	+
0.545454545	*		tog_rat_18	+
0.575757576	*		tog_rat_19	+
0.606060606	*		tog_rat_20	+
0.636363636	*		tog_rat_21	+
0.666666667	*		tog_rat_22	+
0.696969697	*		tog_rat_23	+
0.727272727	*		tog_rat_24	+
0.757575758	*		tog_rat_25	+
0.787878788	*		tog_rat_26	+
0.818181818	*		tog_rat_27	+
0.848484848	*		tog_rat_28	+
0.878787879	*		tog_rat_29	+
0.909090909	*		tog_rat_30	+
0.939393939	*		tog_rat_31	+
0.96969697	*		tog_rat_32	+
1	*		tog_rat_33	

tog_kon~~0*tog_lin

'


fit_model_b <- cfa(model, data_oa_36,  sample.cov.rescale = F, estimator = "MLM") 


summary(fit_model_b, fit.measures=TRUE, standardized=TRUE)


```


#Model C

```{r}


model<- '

tog_kon=~tog_rat_1	+
tog_rat_2	+
tog_rat_3	+
tog_rat_4	+
tog_rat_5	+
tog_rat_6	+
tog_rat_7	+
tog_rat_8	+
tog_rat_9	+
tog_rat_10	+
tog_rat_11	+
tog_rat_12	+
tog_rat_13	+
tog_rat_14	+
tog_rat_15	+
tog_rat_16	+
tog_rat_17	+
tog_rat_18	+
tog_rat_19	+
tog_rat_20	+
tog_rat_21	+
tog_rat_22	+
tog_rat_23	+
tog_rat_24	+
tog_rat_25	+
tog_rat_26	+
tog_rat_27	+
tog_rat_28	+
tog_rat_29	+
tog_rat_30	+
tog_rat_31	+
tog_rat_32	+
tog_rat_33	

tog_qua=~0.000918274	*		tog_rat_1	+
0.003673095	*		tog_rat_2	+
0.008264463	*		tog_rat_3	+
0.014692378	*		tog_rat_4	+
0.022956841	*		tog_rat_5	+
0.033057851	*		tog_rat_6	+
0.044995409	*		tog_rat_7	+
0.058769513	*		tog_rat_8	+
0.074380165	*		tog_rat_9	+
0.091827365	*		tog_rat_10	+
0.111111111	*		tog_rat_11	+
0.132231405	*		tog_rat_12	+
0.155188246	*		tog_rat_13	+
0.179981635	*		tog_rat_14	+
0.20661157	*		tog_rat_15	+
0.235078053	*		tog_rat_16	+
0.265381084	*		tog_rat_17	+
0.297520661	*		tog_rat_18	+
0.331496786	*		tog_rat_19	+
0.367309458	*		tog_rat_20	+
0.404958678	*		tog_rat_21	+
0.444444444	*		tog_rat_22	+
0.485766759	*		tog_rat_23	+
0.52892562	*		tog_rat_24	+
0.573921029	*		tog_rat_25	+
0.620752984	*		tog_rat_26	+
0.669421488	*		tog_rat_27	+
0.719926538	*		tog_rat_28	+
0.772268136	*		tog_rat_29	+
0.826446281	*		tog_rat_30	+
0.882460973	*		tog_rat_31	+
0.940312213	*		tog_rat_32	+
1	*		tog_rat_33	

tog_kon~~0*tog_qua

'


fit_model_c <- cfa(model, data_oa_36, sample.cov.rescale = F, estimator = "MLM") 

summary(fit_model_c, fit.measures=TRUE, standardized=TRUE)


```


# Full Model


```{r}

model<- '

tog_kon=~tog_rat_1	+
tog_rat_2	+
tog_rat_3	+
tog_rat_4	+
tog_rat_5	+
tog_rat_6	+
tog_rat_7	+
tog_rat_8	+
tog_rat_9	+
tog_rat_10	+
tog_rat_11	+
tog_rat_12	+
tog_rat_13	+
tog_rat_14	+
tog_rat_15	+
tog_rat_16	+
tog_rat_17	+
tog_rat_18	+
tog_rat_19	+
tog_rat_20	+
tog_rat_21	+
tog_rat_22	+
tog_rat_23	+
tog_rat_24	+
tog_rat_25	+
tog_rat_26	+
tog_rat_27	+
tog_rat_28	+
tog_rat_29	+
tog_rat_30	+
tog_rat_31	+
tog_rat_32	+
tog_rat_33	

tog_qua=~0.000918274	*		tog_rat_1	+
0.003673095	*		tog_rat_2	+
0.008264463	*		tog_rat_3	+
0.014692378	*		tog_rat_4	+
0.022956841	*		tog_rat_5	+
0.033057851	*		tog_rat_6	+
0.044995409	*		tog_rat_7	+
0.058769513	*		tog_rat_8	+
0.074380165	*		tog_rat_9	+
0.091827365	*		tog_rat_10	+
0.111111111	*		tog_rat_11	+
0.132231405	*		tog_rat_12	+
0.155188246	*		tog_rat_13	+
0.179981635	*		tog_rat_14	+
0.20661157	*		tog_rat_15	+
0.235078053	*		tog_rat_16	+
0.265381084	*		tog_rat_17	+
0.297520661	*		tog_rat_18	+
0.331496786	*		tog_rat_19	+
0.367309458	*		tog_rat_20	+
0.404958678	*		tog_rat_21	+
0.444444444	*		tog_rat_22	+
0.485766759	*		tog_rat_23	+
0.52892562	*		tog_rat_24	+
0.573921029	*		tog_rat_25	+
0.620752984	*		tog_rat_26	+
0.669421488	*		tog_rat_27	+
0.719926538	*		tog_rat_28	+
0.772268136	*		tog_rat_29	+
0.826446281	*		tog_rat_30	+
0.882460973	*		tog_rat_31	+
0.940312213	*		tog_rat_32	+
1	*		tog_rat_33	

kon=~ start	(	0.4050939	)	*	A_1	+
start	(	0.3695998	)	*	A_2	+
start	(	0.3792503	)	*	A_3	+
start	(	0.3744954	)	*	A_4	+
start	(	0.4127805	)	*	A_5	+
start	(	0.3427956	)	*	A_6	+
start	(	0.4693922	)	*	A_7	+
start	(	0.4395276	)	*	A_8	+
start	(	0.3744954	)	*	A_9	+
start	(	0.4862988	)	*	A_10	+
start	(	0.3245715	)	*	A_11	+
start	(	0.4987057	)	*	A_12	+
start	(	0.5007632	)	*	A_13	+
start	(	0.4334026	)	*	A_14	+
start	(	0.4050939	)	*	A_15	+
start	(	0.4269147	)	*	A_16	+
start	(	0.4365095	)	*	A_17	+
start	(	0.4933161	)	*	A_18	+
start	(	0.4834512	)	*	A_19	+
start	(	0.4769665	)	*	A_20	+
start	(	0.4974671	)	*	A_21	+
start	(	0.4981163	)	*	A_22	+
start	(	0.4849073	)	*	A_23	+
start	(	0.4803421	)	*	A_24	+
start	(	0.5013495	)	*	A_25	+
start	(	0.496758	)	*	A_26	+
start	(	0.478688	)	*	A_27	+
start	(	0.4480667	)	*	A_28	+
start	(	0.430205	)	*	A_29	+
start	(	0.5001175	)	*	A_30	+
start	(	0.4769665	)	*	A_31	+
start	(	0.475177	)	*	A_32	+
start	(	0.4987057	)	*	A_33	


lin=~0.03030303	*	0.4050939	*	A_1	+
0.060606061	*	0.3695998	*	A_2	+
0.090909091	*	0.3792503	*	A_3	+
0.121212121	*	0.3744954	*	A_4	+
0.151515152	*	0.4127805	*	A_5	+
0.181818182	*	0.3427956	*	A_6	+
0.212121212	*	0.4693922	*	A_7	+
0.242424242	*	0.4395276	*	A_8	+
0.272727273	*	0.3744954	*	A_9	+
0.303030303	*	0.4862988	*	A_10	+
0.333333333	*	0.3245715	*	A_11	+
0.363636364	*	0.4987057	*	A_12	+
0.393939394	*	0.5007632	*	A_13	+
0.424242424	*	0.4334026	*	A_14	+
0.454545455	*	0.4050939	*	A_15	+
0.484848485	*	0.4269147	*	A_16	+
0.515151515	*	0.4365095	*	A_17	+
0.545454545	*	0.4933161	*	A_18	+
0.575757576	*	0.4834512	*	A_19	+
0.606060606	*	0.4769665	*	A_20	+
0.636363636	*	0.4974671	*	A_21	+
0.666666667	*	0.4981163	*	A_22	+
0.696969697	*	0.4849073	*	A_23	+
0.727272727	*	0.4803421	*	A_24	+
0.757575758	*	0.5013495	*	A_25	+
0.787878788	*	0.496758	*	A_26	+
0.818181818	*	0.478688	*	A_27	+
0.848484848	*	0.4480667	*	A_28	+
0.878787879	*	0.430205	*	A_29	+
0.909090909	*	0.5001175	*	A_30	+
0.939393939	*	0.4769665	*	A_31	+
0.96969697	*	0.475177	*	A_32	+
1	*	0.4987057	*	A_33		

kon~~0*lin

tog_kon~~0*tog_qua

'


fit_model_full <- cfa(model, data_oa_36, sample.cov.rescale = F, estimator = "MLM") 

summary(fit_model_full, fit.measures=TRUE, standardized=TRUE)


```
