# Supplementary material for: Individual Differences in Strategy and the Item-Position Effect in Reasoning Ability Measures
Source: J Intell. 2025 Jun 26;13(7):77. doi: 10.3390/jintelligence13070077 (PMC12295732; doi:10.3390/jintelligence13070077)
Supplement: Supplementary file 1 [file jintelligence-13-00077-s001.zip › toggle_36_oa.Rmd]

---
title: "toggle_36_oa"
author: "HvG"
date: "`r Sys.Date()`"
output: pdf_document
---

#LIb


```{r}

library(dplyr)
library(tidyverse)
library(psych)
library(readxl)
library(lavaan)

```


## Data load and Data used


```{r}
library(readxl)

data_oa_36 <- read_excel("data_oa_36.xlsx", 
                           na = "NA") 

```


#one-factor Model / Model A

```{r}


model <- '

tog_kon=~tog_rat_1	+
tog_rat_2	+
tog_rat_3	+
tog_rat_4	+
tog_rat_5	+
tog_rat_6	+
tog_rat_7	+
tog_rat_8	+
tog_rat_9	+
tog_rat_10	+
tog_rat_11	+
tog_rat_12	+
tog_rat_13	+
tog_rat_14	+
tog_rat_15	+
tog_rat_16	+
tog_rat_17	+
tog_rat_18	+
tog_rat_19	+
tog_rat_20	+
tog_rat_21	+
tog_rat_22	+
tog_rat_23	+
tog_rat_24	+
tog_rat_25	+
tog_rat_26	+
tog_rat_27	+
tog_rat_28	+
tog_rat_29	+
tog_rat_30	+
tog_rat_31	+
tog_rat_32	+
tog_rat_33	+
tog_rat_34	+
tog_rat_35	+
tog_rat_36	

'


fit_model_a <- cfa(model, data_oa_36, sample.cov.rescale = F, estimator = "MLM") 


summary(fit_model_a, fit.measures=TRUE, standardized=TRUE)


```


#Bifactor Model with linear increase/ Model B


```{r}

model<- '

tog_kon=~tog_rat_1	+
tog_rat_2	+
tog_rat_3	+
tog_rat_4	+
tog_rat_5	+
tog_rat_6	+
tog_rat_7	+
tog_rat_8	+
tog_rat_9	+
tog_rat_10	+
tog_rat_11	+
tog_rat_12	+
tog_rat_13	+
tog_rat_14	+
tog_rat_15	+
tog_rat_16	+
tog_rat_17	+
tog_rat_18	+
tog_rat_19	+
tog_rat_20	+
tog_rat_21	+
tog_rat_22	+
tog_rat_23	+
tog_rat_24	+
tog_rat_25	+
tog_rat_26	+
tog_rat_27	+
tog_rat_28	+
tog_rat_29	+
tog_rat_30	+
tog_rat_31	+
tog_rat_32	+
tog_rat_33	+
tog_rat_34	+
tog_rat_35	+
tog_rat_36	

tog_lin=~0.027777778	*	tog_rat_1	+
0.055555556	*	tog_rat_2	+
0.083333333	*	tog_rat_3	+
0.111111111	*	tog_rat_4	+
0.138888889	*	tog_rat_5	+
0.166666667	*	tog_rat_6	+
0.194444444	*	tog_rat_7	+
0.222222222	*	tog_rat_8	+
0.25	*	tog_rat_9	+
0.277777778	*	tog_rat_10	+
0.305555556	*	tog_rat_11	+
0.333333333	*	tog_rat_12	+
0.361111111	*	tog_rat_13	+
0.388888889	*	tog_rat_14	+
0.416666667	*	tog_rat_15	+
0.444444444	*	tog_rat_16	+
0.472222222	*	tog_rat_17	+
0.5	*	tog_rat_18	+
0.527777778	*	tog_rat_19	+
0.555555556	*	tog_rat_20	+
0.583333333	*	tog_rat_21	+
0.611111111	*	tog_rat_22	+
0.638888889	*	tog_rat_23	+
0.666666667	*	tog_rat_24	+
0.694444444	*	tog_rat_25	+
0.722222222	*	tog_rat_26	+
0.75	*	tog_rat_27	+
0.777777778	*	tog_rat_28	+
0.805555556	*	tog_rat_29	+
0.833333333	*	tog_rat_30	+
0.861111111	*	tog_rat_31	+
0.888888889	*	tog_rat_32	+
0.916666667	*	tog_rat_33	+
0.944444444	*	tog_rat_34	+
0.972222222	*	tog_rat_35	+
1	*	tog_rat_36		

tog_kon~~0*tog_lin

'


fit_model_b <- cfa(model, data_oa_36,  sample.cov.rescale = F, estimator = "MLM") 


summary(fit_model_b, fit.measures=TRUE, standardized=TRUE)


```


#Bifactor Model with quadratic increase/ Model C

```{r}


model <- '

tog_kon=~tog_rat_1	+
tog_rat_2	+
tog_rat_3	+
tog_rat_4	+
tog_rat_5	+
tog_rat_6	+
tog_rat_7	+
tog_rat_8	+
tog_rat_9	+
tog_rat_10	+
tog_rat_11	+
tog_rat_12	+
tog_rat_13	+
tog_rat_14	+
tog_rat_15	+
tog_rat_16	+
tog_rat_17	+
tog_rat_18	+
tog_rat_19	+
tog_rat_20	+
tog_rat_21	+
tog_rat_22	+
tog_rat_23	+
tog_rat_24	+
tog_rat_25	+
tog_rat_26	+
tog_rat_27	+
tog_rat_28	+
tog_rat_29	+
tog_rat_30	+
tog_rat_31	+
tog_rat_32	+
tog_rat_33	+
tog_rat_34	+
tog_rat_35	+
tog_rat_36	

tog_qua=~0.000771605	*	tog_rat_1	+
0.00308642	*	tog_rat_2	+
0.006944444	*	tog_rat_3	+
0.012345679	*	tog_rat_4	+
0.019290124	*	tog_rat_5	+
0.027777778	*	tog_rat_6	+
0.037808642	*	tog_rat_7	+
0.049382716	*	tog_rat_8	+
0.0625	*	tog_rat_9	+
0.077160494	*	tog_rat_10	+
0.093364198	*	tog_rat_11	+
0.111111111	*	tog_rat_12	+
0.130401235	*	tog_rat_13	+
0.151234568	*	tog_rat_14	+
0.173611111	*	tog_rat_15	+
0.197530864	*	tog_rat_16	+
0.222993827	*	tog_rat_17	+
0.25	*	tog_rat_18	+
0.278549383	*	tog_rat_19	+
0.308641975	*	tog_rat_20	+
0.340277778	*	tog_rat_21	+
0.37345679	*	tog_rat_22	+
0.408179012	*	tog_rat_23	+
0.444444444	*	tog_rat_24	+
0.482253086	*	tog_rat_25	+
0.521604938	*	tog_rat_26	+
0.5625	*	tog_rat_27	+
0.604938272	*	tog_rat_28	+
0.648919753	*	tog_rat_29	+
0.694444444	*	tog_rat_30	+
0.741512346	*	tog_rat_31	+
0.790123457	*	tog_rat_32	+
0.840277778	*	tog_rat_33	+
0.891975309	*	tog_rat_34	+
0.945216049	*	tog_rat_35	+
1	*	tog_rat_36		

tog_kon~~0*tog_qua

'


fit_model_c <- cfa(model, data_oa_36, sample.cov.rescale = F, estimator = "MLM") 

summary(fit_model_c, fit.measures=TRUE, standardized=TRUE)


#reliability(fit_model_c)

```


## Full model 
#Toggle Rate Model C and APM Score Model B


```{r}
library(lavaan)

model <- '

tog_kon=~tog_rat_1	+
tog_rat_2	+
tog_rat_3	+
tog_rat_4	+
tog_rat_5	+
tog_rat_6	+
tog_rat_7	+
tog_rat_8	+
tog_rat_9	+
tog_rat_10	+
tog_rat_11	+
tog_rat_12	+
tog_rat_13	+
tog_rat_14	+
tog_rat_15	+
tog_rat_16	+
tog_rat_17	+
tog_rat_18	+
tog_rat_19	+
tog_rat_20	+
tog_rat_21	+
tog_rat_22	+
tog_rat_23	+
tog_rat_24	+
tog_rat_25	+
tog_rat_26	+
tog_rat_27	+
tog_rat_28	+
tog_rat_29	+
tog_rat_30	+
tog_rat_31	+
tog_rat_32	+
tog_rat_33	+
tog_rat_34	+
tog_rat_35	+
tog_rat_36	

tog_qua=~0.000771605	*	tog_rat_1	+
0.00308642	*	tog_rat_2	+
0.006944444	*	tog_rat_3	+
0.012345679	*	tog_rat_4	+
0.019290124	*	tog_rat_5	+
0.027777778	*	tog_rat_6	+
0.037808642	*	tog_rat_7	+
0.049382716	*	tog_rat_8	+
0.0625	*	tog_rat_9	+
0.077160494	*	tog_rat_10	+
0.093364198	*	tog_rat_11	+
0.111111111	*	tog_rat_12	+
0.130401235	*	tog_rat_13	+
0.151234568	*	tog_rat_14	+
0.173611111	*	tog_rat_15	+
0.197530864	*	tog_rat_16	+
0.222993827	*	tog_rat_17	+
0.25	*	tog_rat_18	+
0.278549383	*	tog_rat_19	+
0.308641975	*	tog_rat_20	+
0.340277778	*	tog_rat_21	+
0.37345679	*	tog_rat_22	+
0.408179012	*	tog_rat_23	+
0.444444444	*	tog_rat_24	+
0.482253086	*	tog_rat_25	+
0.521604938	*	tog_rat_26	+
0.5625	*	tog_rat_27	+
0.604938272	*	tog_rat_28	+
0.648919753	*	tog_rat_29	+
0.694444444	*	tog_rat_30	+
0.741512346	*	tog_rat_31	+
0.790123457	*	tog_rat_32	+
0.840277778	*	tog_rat_33	+
0.891975309	*	tog_rat_34	+
0.945216049	*	tog_rat_35	+
1	*	tog_rat_36		

kon=~ start	(	0.4109729	)	*	A_1	+
start	(	0.3826927	)	*	A_2	+
start	(	0.3927272	)	*	A_3	+
start	(	0.3826927	)	*	A_4	+
start	(	0.4192634	)	*	A_5	+
start	(	0.3483034	)	*	A_6	+
start	(	0.4735642	)	*	A_7	+
start	(	0.4475731	)	*	A_8	+
start	(	0.3826927	)	*	A_9	+
start	(	0.4918915	)	*	A_10	+
start	(	0.3418533	)	*	A_11	+
start	(	0.4997006	)	*	A_12	+
start	(	0.5013822	)	*	A_13	+
start	(	0.4411753	)	*	A_14	+
start	(	0.4109729	)	*	A_15	+
start	(	0.4444278	)	*	A_16	+
start	(	0.4343389	)	*	A_17	+
start	(	0.4969983	)	*	A_18	+
start	(	0.486385	)	*	A_19	+
start	(	0.4776542	)	*	A_20	+
start	(	0.500187	)	*	A_21	+
start	(	0.4997006	)	*	A_22	+
start	(	0.486385	)	*	A_23	+
start	(	0.4756529	)	*	A_24	+
start	(	0.5009343	)	*	A_25	+
start	(	0.4951886	)	*	A_26	+
start	(	0.4776542	)	*	A_27	+
start	(	0.4378132	)	*	A_28	+
start	(	0.4151839	)	*	A_29	+
start	(	0.4991389	)	*	A_30	+
start	(	0.4756529	)	*	A_31	+
start	(	0.4756529	)	*	A_32	+
start	(	0.5009343	)	*	A_33	+
start	(	0.4795691	)	*	A_34	+
start	(	0.490635	)	*	A_35	+
start	(	0.2027604	)	*	A_36	


lin=~0.027777778	*	0.4109729	*	A_1	+
0.055555556	*	0.3826927	*	A_2	+
0.083333333	*	0.3927272	*	A_3	+
0.111111111	*	0.3826927	*	A_4	+
0.138888889	*	0.4192634	*	A_5	+
0.166666667	*	0.3483034	*	A_6	+
0.194444444	*	0.4735642	*	A_7	+
0.222222222	*	0.4475731	*	A_8	+
0.25	*	0.3826927	*	A_9	+
0.277777778	*	0.4918915	*	A_10	+
0.305555556	*	0.3418533	*	A_11	+
0.333333333	*	0.4997006	*	A_12	+
0.361111111	*	0.5013822	*	A_13	+
0.388888889	*	0.4411753	*	A_14	+
0.416666667	*	0.4109729	*	A_15	+
0.444444444	*	0.4444278	*	A_16	+
0.472222222	*	0.4343389	*	A_17	+
0.5	*	0.4969983	*	A_18	+
0.527777778	*	0.486385	*	A_19	+
0.555555556	*	0.4776542	*	A_20	+
0.583333333	*	0.500187	*	A_21	+
0.611111111	*	0.4997006	*	A_22	+
0.638888889	*	0.486385	*	A_23	+
0.666666667	*	0.4756529	*	A_24	+
0.694444444	*	0.5009343	*	A_25	+
0.722222222	*	0.4951886	*	A_26	+
0.75	*	0.4776542	*	A_27	+
0.777777778	*	0.4378132	*	A_28	+
0.805555556	*	0.4151839	*	A_29	+
0.833333333	*	0.4991389	*	A_30	+
0.861111111	*	0.4756529	*	A_31	+
0.888888889	*	0.4756529	*	A_32	+
0.916666667	*	0.5009343	*	A_33	+
0.944444444	*	0.4795691	*	A_34	+
0.972222222	*	0.490635	*	A_35	+
1	*	0.2027604	*	A_36		

kon~~0*lin

tog_kon~~0*tog_qua

'


fit_model_full <- cfa(model, data_oa_36, sample.cov.rescale = F, estimator = "MLM") 

summary(fit_model_full, fit.measures=TRUE, standardized=TRUE)


```
